# Supplementary material for: AMPK targets PDZD8 to trigger carbon source shift from glucose to glutamine
Source: Cell Res. 2024 Jun 19;34(10):683–706. doi: 10.1038/s41422-024-00985-6 (PMC11442470; doi:10.1038/s41422-024-00985-6)
Supplement: Supplementary file 9 — Supplementary information, Table S1 [file 41422_2024_985_MOESM9_ESM.xlsx]

## Sheet: Legends
Supplementary information, Table S1. A list of potential AMPK substrates from the purified ER-mitochondria contact (MAM and the MAM-tethered mitochondria) of glucose-starved MEFs. MEFs were starved for 2 h, followed by fractionation of MAM and the MAM-tethered mitochondria. The potential AMPK substrates were enriched by immunoprepitated using an antibody specifically recognising pan-phospho-subst…

## Sheet: MS results
Protein Group	Protein ID	Protein Accession	Protein Name	Peptide	Unique	-10lgP	Mass	Length	ppm	m/z	z	RT	1/k0 Range	Area A	Fraction	Precursor Id	Source File	#Feature	#Feature A	Start	End	PTM	AScore	Found By
21	336	B9EJ80	PDZD8_MOUSE	L.LILAS(+79.97)AVLGSF.L	Y	26.36	1169.61	11	3.5	585.812	2	29.19	0.8667-0.8896	16461	4	101197	ZCS-A4_Slot2-9_1_16403.d	3	3	6	16	Phosphorylation (STY)	S5:Phosphorylation (STY):17.25	PEAKS DB
21	336	B9EJ80	PDZD8_MOUSE	L.LILASAVLGS(+79.97)F.L	Y	19.51	1169.61	11	19.2	1170.63	1	42.43	1.2375-1.2599	0	6	159772	ZCS-A6_Slot2-11_1_16405.d	0	0	6	16	Phosphorylation (STY)	S10:Phosphorylation (STY):14.62	PEAKS DB
21	336	B9EJ80	PDZD8_MOUSE	L.ILASAVLGS(+79.97)FL.T	Y	28.56	1169.61	11	16.2	585.818	2	43.38	0.8786-0.9015	1762300	6	163961	ZCS-A6_Slot2-11_1_16405.d	21	21	7	17	Phosphorylation (STY)	S9:Phosphorylation (STY):33.54	PEAKS DB
21	336	B9EJ80	PDZD8_MOUSE	L.I(+42.01)LASAVLGS(+79.97)FL.T	Y	22.29	1211.62	11	15.6	606.825	2	58.65	0.9115-0.9343	0	9	230031	ZCS-A9_Slot2-14_1_16408.d	0	0	7	17	Acetylation (Protein N-term); Phosphorylation (STY)	I1:Acetylation (Protein N-term):1000.00;S9:Phosphorylation (STY):25.58	PEAKS DB
21	336	B9EJ80	PDZD8_MOUSE	L.I(+42.01)LAS(+79.97)AVL.G	Y	18.41	807.414	7	-15.6	404.706	2	49.01	0.7466-0.7696	77489	5	189388	ZCS-A5_Slot2-10_1_16404.d	1	1	7	13	Acetylation (Protein N-term); Phosphorylation (STY)	I1:Acetylation (Protein N-term):1000.00;S4:Phosphorylation (STY):1000.00	PEAKS DB
21	336	B9EJ80	PDZD8_MOUSE	L.ILAS(+79.97)AVL.G	Y	18.02	765.404	7	-19.5	383.7	2	47.74	0.7236-0.7466	0	4	196079	ZCS-A4_Slot2-9_1_16403.d	0	0	7	13	Phosphorylation (STY)	S4:Phosphorylation (STY):1000.00	PEAKS DB
21	336	B9EJ80	PDZD8_MOUSE	L.ILAS(+79.97)AVLGSFL.T	Y	17.19	1169.61	11	14	585.818	2	67.8	0.8923-0.9152	0	2	278365	ZCS-A2_Slot2-7_1_16401.d	0	0	7	17	Phosphorylation (STY)	S4:Phosphorylation (STY):51.00	PEAKS DB
21	336	B9EJ80	PDZD8_MOUSE	L.ILASAVLGS(+79.97)F.L	Y	16.83	1056.53	10	9.4	529.273	2	28.74	0.8375-0.8603	213240	4	99319	ZCS-A4_Slot2-9_1_16403.d	2	2	7	16	Phosphorylation (STY)	S9:Phosphorylation (STY):17.91	PEAKS DB
21	336	B9EJ80	PDZD8_MOUSE	L.I(+42.01)LAS(+79.97)AVLGSFL.T	Y	15.45	1211.62	11	-17.8	606.803	2	32.89	0.8987-0.9215	2042.6	6	113427	ZCS-A6_Slot2-11_1_16405.d	1	1	7	17	Acetylation (Protein N-term); Phosphorylation (STY)	I1:Acetylation (Protein N-term):1000.00;S4:Phosphorylation (STY):10.19	PEAKS DB
21	336	B9EJ80	PDZD8_MOUSE	L.ASAVLGSFLT(+79.97)L.L	Y	25.98	1157.57	11	4	579.793	2	27.01	0.8832-0.9060	0	5	84762	ZCS-A5_Slot2-10_1_16404.d	0	0	9	19	Phosphorylation (STY)	T10:Phosphorylation (STY):6.63	PEAKS DB
21	336	B9EJ80	PDZD8_MOUSE	L.A(+42.01)SAVLGS(+79.97)FL.T	Y	21.82	985.452	9	16.4	493.74	2	27.34	0.7925-0.8155	907.9	4	91869	ZCS-A4_Slot2-9_1_16403.d	1	1	9	17	Acetylation (Protein N-term); Phosphorylation (STY)	A1:Acetylation (Protein N-term):1000.00;S7:Phosphorylation (STY):23.70	PEAKS DB
21	336	B9EJ80	PDZD8_MOUSE	L.A(+42.01)SAVLGSFLT(+79.97)L.L	Y	17.98	1199.58	11	10.8	600.803	2	16.97	0.9079-0.9307	5279.2	5	37792	ZCS-A5_Slot2-10_1_16404.d	1	1	9	19	Acetylation (Protein N-term); Phosphorylation (STY)	A1:Acetylation (Protein N-term):1000.00;T10:Phosphorylation (STY):19.05	PEAKS DB
21	336	B9EJ80	PDZD8_MOUSE	L.AS(+79.97)AVLGSFLTL.L	Y	17.72	1157.57	11	13.8	579.798	2	37.32	0.8677-0.8905	513.92	8	122394	ZCS-A8_Slot2-13_1_16407.d	1	1	9	19	Phosphorylation (STY)	S2:Phosphorylation (STY):12.35	PEAKS DB
21	336	B9EJ80	PDZD8_MOUSE	S.AVLGS(+79.97)FLTL.L	Y	23	999.504	9	18	500.765	2	36.31	0.8402-0.8631	966.47	8	117691	ZCS-A8_Slot2-13_1_16407.d	1	1	11	19	Phosphorylation (STY)	S5:Phosphorylation (STY):12.33	PEAKS DB
21	336	B9EJ80	PDZD8_MOUSE	L.LY(+79.97)RRQPEP.R	Y	16.27	1137.53	8	-6.6	569.767	2	36.29	0.8466-0.8695	4131.8	6	130118	ZCS-A6_Slot2-11_1_16405.d	1	1	26	33	Phosphorylation (STY)	Y2:Phosphorylation (STY):1000.00	PEAKS DB
21	336	B9EJ80	PDZD8_MOUSE	F.RY(+79.97)LKPVPGLPL.R	Y	16.37	1331.74	11	2.2	666.875	2	64.33	0.9380-0.9607	100.88	4	279363	ZCS-A4_Slot2-9_1_16403.d	1	1	46	56	Phosphorylation (STY)	Y2:Phosphorylation (STY):1000.00	PEAKS DB
21	336	B9EJ80	PDZD8_MOUSE	R.YLKPVPGLPLREY(+79.97).L	Y	16.62	1623.84	13	-1.5	542.285	3	44.45	0.7530-0.7760	0	9	167240	ZCS-A9_Slot2-14_1_16408.d	0	0	47	59	Phosphorylation (STY)	Y13:Phosphorylation (STY):16.22	PEAKS DB
21	336	B9EJ80	PDZD8_MOUSE	V.PGLPLREY(+79.97)L.Y	Y	18.63	1136.56	9	15.3	569.296	2	31.6	0.8686-0.8914	1418.7	9	104772	ZCS-A9_Slot2-14_1_16408.d	1	1	52	60	Phosphorylation (STY)	Y8:Phosphorylation (STY):1000.00	PEAKS DB
21	336	B9EJ80	PDZD8_MOUSE	T.PT(+79.97)PDSPAPPTL.E	Y	16.9	1171.52	11	-5.6	586.759	2	32.15	0.8558-0.8786	733.4	7	104020	ZCS-A7_Slot2-12_1_16406.d	1	1	81	91	Phosphorylation (STY)	T2:Phosphorylation (STY):0.00	PEAKS DB
21	336	B9EJ80	PDZD8_MOUSE	Y.FLNAT(+79.97)ILF.L	Y	19.31	1017.49	8	13.8	509.759	2	43.03	0.8411-0.8640	848.54	4	171856	ZCS-A4_Slot2-9_1_16403.d	2	2	96	103	Phosphorylation (STY)	T5:Phosphorylation (STY):1000.00	PEAKS DB
21	336	B9EJ80	PDZD8_MOUSE	F.LNAT(+79.97)ILFL.F	Y	18.46	983.509	8	14.6	492.767	2	42.53	0.7999-0.8228	4987.5	5	158935	ZCS-A5_Slot2-10_1_16404.d	2	2	97	104	Phosphorylation (STY)	T4:Phosphorylation (STY):1000.00	PEAKS DB
21	336	B9EJ80	PDZD8_MOUSE	F.LFRELRDT(+79.97)AL.A	Y	29.87	1312.65	10	11.7	657.338	2	36.85	0.9644-0.9871	0	7	125970	ZCS-A7_Slot2-12_1_16406.d	0	0	104	113	Phosphorylation (STY)	T8:Phosphorylation (STY):1000.00	PEAKS DB
21	336	B9EJ80	PDZD8_MOUSE	F.RELRDT(+79.97)AL.A	Y	16.74	1052.5	8	-1.2	527.254	2	61.3	0.8182-0.8411	0	6	244669	ZCS-A6_Slot2-11_1_16405.d	0	0	106	113	Phosphorylation (STY)	T6:Phosphorylation (STY):1000.00	PEAKS DB
21	336	B9EJ80	PDZD8_MOUSE	F.RELRDTALARRWVT(+79.97)K.K	Y	15.37	1950.03	15	-0.1	651.014	3	45.33	0.8228-0.8457	15925	3	151161	ZCS-A3_Slot2-8_1_16402.d	2	2	106	120	Phosphorylation (STY)	T14:Phosphorylation (STY):49.35	PEAKS DB
21	336	B9EJ80	PDZD8_MOUSE	L.RDT(+79.97)ALARRW.V	Y	15.39	1223.59	9	-9.1	612.795	2	31.78	0.9179-0.9407	279.15	2	109827	ZCS-A2_Slot2-7_1_16401.d	1	1	109	117	Phosphorylation (STY)	T3:Phosphorylation (STY):1000.00	PEAKS DB
21	336	B9EJ80	PDZD8_MOUSE	W.VT(+79.97)KKIKVEF.E	Y	19.91	1170.64	9	19.5	586.336	2	52.04	0.9243-0.9471	2873.9	3	175369	ZCS-A3_Slot2-8_1_16402.d	2	2	118	126	Phosphorylation (STY)	T2:Phosphorylation (STY):1000.00	PEAKS DB
21	336	B9EJ80	PDZD8_MOUSE	V.T(+79.97)KKIKVEF.E	Y	20.39	1071.57	8	-1.2	536.79	2	57.11	0.8356-0.8585	357.31	7	208117	ZCS-A7_Slot2-12_1_16406.d	1	1	119	126	Phosphorylation (STY)	T1:Phosphorylation (STY):1000.00	PEAKS DB
21	336	B9EJ80	PDZD8_MOUSE	F.EELLQTKT(+79.97)AGRLL.E	Y	30.65	1550.81	13	10.7	1551.82	1	46.34	1.0452-1.0679	0	2	183640	ZCS-A2_Slot2-7_1_16401.d	0	0	127	139	Phosphorylation (STY)	T8:Phosphorylation (STY):45.01	PEAKS DB
21	336	B9EJ80	PDZD8_MOUSE	F.EELLQTKT(+79.97).A	Y	22.33	1040.48	8	10.4	521.249	2	13.12	0.8246-0.8475	445.66	8	18780	ZCS-A8_Slot2-13_1_16407.d	1	1	127	134	Phosphorylation (STY)	T8:Phosphorylation (STY):18.53	PEAKS DB
21	336	B9EJ80	PDZD8_MOUSE	E.ELLQTKT(+79.97)AGRL.L	Y	17.99	1308.68	11	-10	655.339	2	67.46	0.8859-0.9088	0	4	294698	ZCS-A4_Slot2-9_1_16403.d	0	0	128	138	Phosphorylation (STY)	T7:Phosphorylation (STY):67.96	PEAKS DB
21	336	B9EJ80	PDZD8_MOUSE	L.LQTKT(+79.97)AGRL.L	Y	27.55	1066.55	9	0.7	534.282	2	19.34	0.8548-0.8777	2069	5	49007	ZCS-A5_Slot2-10_1_16404.d	2	2	130	138	Phosphorylation (STY)	T5:Phosphorylation (STY):45.01	PEAKS DB
21	336	B9EJ80	PDZD8_MOUSE	L.LQTKT(+79.97)AGRLLEGL.S	Y	21.34	1478.79	13	5.4	740.4	2	47.23	1.0416-1.0643	654.43	3	158593	ZCS-A3_Slot2-8_1_16402.d	2	2	130	142	Phosphorylation (STY)	T5:Phosphorylation (STY):32.28	PEAKS DB
21	336	B9EJ80	PDZD8_MOUSE	L.LQTKT(+79.97)AGRLL.E	Y	15.26	1179.64	10	-11.6	590.816	2	33.6	0.8759-0.8987	557.78	5	115523	ZCS-A5_Slot2-10_1_16404.d	1	1	130	139	Phosphorylation (STY)	T5:Phosphorylation (STY):12.81	PEAKS DB
21	336	B9EJ80	PDZD8_MOUSE	L.QTKT(+79.97)AGRLLEGLS(+79.97)L.R	Y	23.7	1645.78	14	-19.1	823.881	2	31.12	1.0380-1.0606	1650.5	9	102520	ZCS-A9_Slot2-14_1_16408.d	2	2	131	144	Phosphorylation (STY)	T4:Phosphorylation (STY):11.10;S13:Phosphorylation (STY):4.45	PEAKS DB
21	336	B9EJ80	PDZD8_MOUSE	L.QT(+79.97)KTAGRL.L	Y	21.15	953.47	8	4.3	477.741	2	17.48	0.8035-0.8265	440.98	3	34312	ZCS-A3_Slot2-8_1_16402.d	1	1	131	138	Phosphorylation (STY)	T2:Phosphorylation (STY):14.04	PEAKS DB
21	336	B9EJ80	PDZD8_MOUSE	L.QT(+79.97)KTAGRLL.E	Y	21.14	1066.55	9	6	534.285	2	30.81	0.8741-0.8969	4248.7	9	101012	ZCS-A9_Slot2-14_1_16408.d	2	2	131	139	Phosphorylation (STY)	T2:Phosphorylation (STY):8.22	PEAKS DB
21	336	B9EJ80	PDZD8_MOUSE	L.QTKT(+79.97)AGRL.L	Y	18.49	953.47	8	-16.2	477.732	2	45.01	0.7714-0.7944	169.71	1	178626	ZCS-A1_Slot2-6_1_16400.d	1	1	131	138	Phosphorylation (STY)	T4:Phosphorylation (STY):32.28	PEAKS DB
21	336	B9EJ80	PDZD8_MOUSE	L.QTKTAGRLLEGLS(+79.97)L.R	Y	16.03	1565.82	14	10.7	783.922	2	16.69	1.0253-1.0479	8471.8	9	36313	ZCS-A9_Slot2-14_1_16408.d	1	1	131	144	Phosphorylation (STY)	S13:Phosphorylation (STY):7.81	PEAKS DB
21	336	B9EJ80	PDZD8_MOUSE	L.EGLS(+79.97)LRDVF.L	Y	26.21	1114.51	9	-17.7	558.247	2	35.21	0.8814-0.9042	404.13	8	112847	ZCS-A8_Slot2-13_1_16407.d	1	1	140	148	Phosphorylation (STY)	S4:Phosphorylation (STY):1000.00	PEAKS DB
21	336	B9EJ80	PDZD8_MOUSE	L.S(+79.97)LRDVFLGDTVPF.I	Y	16.51	1544.73	13	14.9	773.38	2	29.59	1.0116-1.0343	500.72	4	103526	ZCS-A4_Slot2-9_1_16403.d	1	1	143	155	Phosphorylation (STY)	S1:Phosphorylation (STY):14.78	PEAKS DB
21	336	B9EJ80	PDZD8_MOUSE	L.S(+79.97)LRDVFL.G	Y	15.81	928.442	7	8.6	465.229	2	32.21	0.7604-0.7834	379.06	6	110204	ZCS-A6_Slot2-11_1_16405.d	1	1	143	149	Phosphorylation (STY)	S1:Phosphorylation (STY):1000.00	PEAKS DB
21	336	B9EJ80	PDZD8_MOUSE	L.RDVFLGDT(+79.97)VPFI.K	Y	41.57	1457.7	12	12.8	729.862	2	66.94	0.9807-1.0035	0	4	292685	ZCS-A4_Slot2-9_1_16403.d	0	0	145	156	Phosphorylation (STY)	T8:Phosphorylation (STY):1000.00	PEAKS DB
21	336	B9EJ80	PDZD8_MOUSE	L.RDVFLGDTVPFIKT(+79.97)IRL.V	Y	19.57	2069.11	17	11.8	1035.57	2	33.13	1.1619-1.1844	0	8	103559	ZCS-A8_Slot2-13_1_16407.d	0	0	145	161	Phosphorylation (STY)	T14:Phosphorylation (STY):22.09	PEAKS DB
21	336	B9EJ80	PDZD8_MOUSE	F.LGDTVPFIKT(+79.97)I.R	Y	21.63	1282.66	11	10.1	642.339	2	41.11	0.9780-1.0007	1278.1	7	144939	ZCS-A7_Slot2-12_1_16406.d	1	1	149	159	Phosphorylation (STY)	T10:Phosphorylation (STY):23.15	PEAKS DB
21	336	B9EJ80	PDZD8_MOUSE	F.LGDT(+79.97)VPFI.K	Y	19.09	940.431	8	-16.6	471.212	2	48.46	0.7742-0.7971	195.85	6	188970	ZCS-A6_Slot2-11_1_16405.d	1	1	149	156	Phosphorylation (STY)	T4:Phosphorylation (STY):1000.00	PEAKS DB
21	336	B9EJ80	PDZD8_MOUSE	F.LGDTVPFIKT(+79.97)IRL.V	Y	16.31	1551.84	13	5.3	776.929	2	54.19	1.0171-1.0398	16731	1	225169	ZCS-A1_Slot2-6_1_16400.d	1	1	149	161	Phosphorylation (STY)	T10:Phosphorylation (STY):9.45	PEAKS DB
21	336	B9EJ80	PDZD8_MOUSE	L.VRPVVAS(+79.97)GT(+79.97)GEPDDPDGDALP.A	Y	17.8	2222.91	21	2.9	1112.46	2	38.21	1.1502-1.1727	513.88	5	137880	ZCS-A5_Slot2-10_1_16404.d	1	1	162	182	Phosphorylation (STY)	S7:Phosphorylation (STY):1000.00;T9:Phosphorylation (STY):1000.00	PEAKS DB
21	336	B9EJ80	PDZD8_MOUSE	V.VASGTGEPDDPDGDALPAT(+79.97)C(+57.02)PEELAF.E	Y	16.44	2710.1	26	4.6	904.374	3	61.5	0.9434-0.9662	831.92	2	253439	ZCS-A2_Slot2-7_1_16401.d	1	1	166	191	Phosphorylation (STY); Carbamidomethylation	T19:Phosphorylation (STY):37.72;C20:Carbamidomethylation:1000.00	PEAKS DB
21	336	B9EJ80	PDZD8_MOUSE	D.PDGDALPAT(+79.97)C(+57.02)PEEL.A	Y	17.51	1563.62	14	-3.4	782.808	2	52.2	1.0135-1.0362	492.69	6	206811	ZCS-A6_Slot2-11_1_16405.d	1	1	176	189	Phosphorylation (STY); Carbamidomethylation	T9:Phosphorylation (STY):1000.00;C10:Carbamidomethylation:1000.00	PEAKS DB
21	336	B9EJ80	PDZD8_MOUSE	L.AIDVDLVFGKS(+79.97)AY.L	Y	15.94	1476.69	13	11.6	739.358	2	45	0.9880-1.0107	24775	2	177290	ZCS-A2_Slot2-7_1_16401.d	1	1	204	216	Phosphorylation (STY)	S11:Phosphorylation (STY):11.10	PEAKS DB
21	336	B9EJ80	PDZD8_MOUSE	L.AIDVDLVFGKS(+79.97)AYL.F	Y	15.58	1589.77	14	-0.5	795.89	2	10.9	1.0271-1.0498	1421.8	5	10177	ZCS-A5_Slot2-10_1_16404.d	1	1	204	217	Phosphorylation (STY)	S11:Phosphorylation (STY):14.04	PEAKS DB
21	336	B9EJ80	PDZD8_MOUSE	F.GKSAY(+79.97)LFVKL.S	Y	18.31	1204.63	10	1.3	603.317	2	15.62	0.8859-0.9088	1329.4	8	28309	ZCS-A8_Slot2-13_1_16407.d	1	1	212	221	Phosphorylation (STY)	Y5:Phosphorylation (STY):22.85	PEAKS DB
21	336	B9EJ80	PDZD8_MOUSE	F.GKS(+79.97)AYLFVKL.S	Y	15.03	1204.63	10	2.2	603.319	2	52.77	0.8960-0.9188	805.84	4	220532	ZCS-A4_Slot2-9_1_16403.d	1	1	212	221	Phosphorylation (STY)	S3:Phosphorylation (STY):0.00	PEAKS DB
21	336	B9EJ80	PDZD8_MOUSE	L.SRVVGRLRFVLT(+79.97)RVPF.T	Y	18.78	1981.11	16	17.7	661.386	3	56.85	0.8246-0.8475	692.84	6	226830	ZCS-A6_Slot2-11_1_16405.d	2	2	222	237	Phosphorylation (STY)	T12:Phosphorylation (STY):16.94	PEAKS DB
21	336	B9EJ80	PDZD8_MOUSE	L.S(+79.97)RVVGRL.R	Y	15.31	865.453	7	5.3	433.735	2	11.68	0.7650-0.7879	153.81	9	13910	ZCS-A9_Slot2-14_1_16408.d	1	1	222	228	Phosphorylation (STY)	S1:Phosphorylation (STY):1000.00	PEAKS DB
21	336	B9EJ80	PDZD8_MOUSE	L.RFVLT(+79.97)RVPF.T	Y	17.01	1213.64	9	19.8	607.835	2	16.75	0.8951-0.9179	358.27	1	37372	ZCS-A1_Slot2-6_1_16400.d	1	1	229	237	Phosphorylation (STY)	T5:Phosphorylation (STY):1000.00	PEAKS DB
21	336	B9EJ80	PDZD8_MOUSE	L.RFVLT(+79.97)RVPFT(+79.97)HW.F	Y	16.67	1717.79	12	2.1	859.899	2	55.33	1.0570-1.0797	0	6	221147	ZCS-A6_Slot2-11_1_16405.d	0	0	229	240	Phosphorylation (STY)	T5:Phosphorylation (STY):1000.00;T10:Phosphorylation (STY):1000.00	PEAKS DB
21	336	B9EJ80	PDZD8_MOUSE	L.RFVLTRVPFT(+79.97)HW.F	Y	16.57	1637.82	12	-17.8	546.936	3	21.81	0.8118-0.8347	0	5	60395	ZCS-A5_Slot2-10_1_16404.d	0	0	229	240	Phosphorylation (STY)	T10:Phosphorylation (STY):0.00	PEAKS DB
21	336	B9EJ80	PDZD8_MOUSE	F.FS(+79.97)FVEDPL.I	Y	15.63	1032.42	8	-19.3	517.206	2	38.27	0.8081-0.8310	397.12	9	138564	ZCS-A9_Slot2-14_1_16408.d	1	1	242	249	Phosphorylation (STY)	S2:Phosphorylation (STY):1000.00	PEAKS DB
21	336	B9EJ80	PDZD8_MOUSE	F.S(+79.97)FVEDPLIDFEVRSQF.E	Y	18.86	2006.9	16	-8.8	1004.44	2	37.01	1.1375-1.1601	0	6	133861	ZCS-A6_Slot2-11_1_16405.d	0	0	243	258	Phosphorylation (STY)	S1:Phosphorylation (STY):5.54	PEAKS DB
21	336	B9EJ80	PDZD8_MOUSE	F.VEDPLIDFEVRS(+79.97)QF.E	Y	15.74	1772.8	14	9.8	887.413	2	15.63	1.0715-1.0941	2734.9	1	31878	ZCS-A1_Slot2-6_1_16400.d	1	1	245	258	Phosphorylation (STY)	S12:Phosphorylation (STY):1000.00	PEAKS DB
21	336	B9EJ80	PDZD8_MOUSE	L.IDFEVRS(+79.97)QFEGRPMPQLTS(+79.97)I.I	Y	18.63	2509.11	20	-4.2	1255.55	2	47.07	1.2626-1.2851	0	5	180716	ZCS-A5_Slot2-10_1_16404.d	0	0	250	269	Phosphorylation (STY)	S7:Phosphorylation (STY):2.27;S19:Phosphorylation (STY):0.00	PEAKS DB
21	336	B9EJ80	PDZD8_MOUSE	F.EVRSQFEGRPMPQLT(+79.97)SII.V	Y	22.74	2167.05	18	10.9	1084.54	2	37.8	1.1961-1.2186	55.967	4	145524	ZCS-A4_Slot2-9_1_16403.d	1	1	253	270	Phosphorylation (STY)	T15:Phosphorylation (STY):0.00	PEAKS DB
21	336	B9EJ80	PDZD8_MOUSE	F.EVRSQFEGRPM(+15.99)PQLTS(+79.97)II.V	Y	15.3	2183.04	18	-9.8	1092.51	2	24.48	1.1736-1.1961	0	1	73534	ZCS-A1_Slot2-6_1_16400.d	0	0	253	270	Oxidation (M); Phosphorylation (STY)	M11:Oxidation (M):1000.00;S16:Phosphorylation (STY):0.00	PEAKS DB
21	336	B9EJ80	PDZD8_MOUSE	F.EGRPM(+15.99)PQLT(+79.97)SI.I	Y	26.39	1323.59	11	12.8	662.807	2	54.53	0.9225-0.9452	0	7	200333	ZCS-A7_Slot2-12_1_16406.d	0	0	259	269	Oxidation (M); Phosphorylation (STY)	M5:Oxidation (M):1000.00;T9:Phosphorylation (STY):0.00	PEAKS DB
21	336	B9EJ80	PDZD8_MOUSE	F.EGRPMPQLT(+79.97)SII.V	Y	24.91	1420.68	12	-7.1	474.562	3	10.89	0.7135-0.7365	1464	4	10968	ZCS-A4_Slot2-9_1_16403.d	1	1	259	270	Phosphorylation (STY)	T9:Phosphorylation (STY):14.02	PEAKS DB
21	336	B9EJ80	PDZD8_MOUSE	F.EGRPMPQLTS(+79.97)II.V	Y	20.67	1420.68	12	5	711.347	2	42.11	0.9807-1.0035	0	1	163755	ZCS-A1_Slot2-6_1_16400.d	0	0	259	270	Phosphorylation (STY)	S10:Phosphorylation (STY):7.65	PEAKS DB
21	336	B9EJ80	PDZD8_MOUSE	F.EGRPM(+15.99)PQLT(+79.97)S(+79.97)IIVNQL.K	Y	20.55	1970.89	16	5.5	986.456	2	64.79	1.1294-1.1520	1192.1	4	281544	ZCS-A4_Slot2-9_1_16403.d	1	1	259	274	Oxidation (M); Phosphorylation (STY)	M5:Oxidation (M):1000.00;T9:Phosphorylation (STY):1000.00;S10:Phosphorylation (STY):1000.00	PEAKS DB
21	336	B9EJ80	PDZD8_MOUSE	F.EGRPMPQLTS(+79.97)I.I	Y	16.69	1307.59	11	13.2	654.811	2	36.8	0.9079-0.9307	8020.4	9	130988	ZCS-A9_Slot2-14_1_16408.d	1	1	259	269	Phosphorylation (STY)	S10:Phosphorylation (STY):7.65	PEAKS DB
21	336	B9EJ80	PDZD8_MOUSE	F.EGRPM(+15.99)PQLTS(+79.97)II.V	Y	16.62	1436.67	12	7	719.345	2	53.76	0.9625-0.9853	49.086	7	197698	ZCS-A7_Slot2-12_1_16406.d	1	1	259	270	Oxidation (M); Phosphorylation (STY)	M5:Oxidation (M):1000.00;S10:Phosphorylation (STY):12.28	PEAKS DB
21	336	B9EJ80	PDZD8_MOUSE	L.T(+79.97)SIIVNQL.K	Y	15.4	966.479	8	11.2	484.25	2	47.49	0.8045-0.8274	140.67	1	191267	ZCS-A1_Slot2-6_1_16400.d	1	1	267	274	Phosphorylation (STY)	T1:Phosphorylation (STY):0.00	PEAKS DB
21	336	B9EJ80	PDZD8_MOUSE	I.QQWALT(+79.97)EGRL.K	Y	15.56	1280.59	10	18.1	641.311	2	43.91	0.9161-0.9389	2750.5	5	165277	ZCS-A5_Slot2-10_1_16404.d	1	1	313	322	Phosphorylation (STY)	T6:Phosphorylation (STY):1000.00	PEAKS DB
21	336	B9EJ80	PDZD8_MOUSE	W.ALT(+79.97)EGRLKVT(+79.97)L.L	Y	17.56	1359.66	11	10.6	680.839	2	35.86	0.9689-0.9917	319.82	6	128381	ZCS-A6_Slot2-11_1_16405.d	1	1	316	326	Phosphorylation (STY)	T3:Phosphorylation (STY):1000.00;T10:Phosphorylation (STY):1000.00	PEAKS DB
21	336	B9EJ80	PDZD8_MOUSE	W.ALTEGRLKVT(+79.97)LL.E	Y	16.38	1392.77	12	11.5	697.399	2	67.68	0.9862-1.0089	507.62	2	278125	ZCS-A2_Slot2-7_1_16401.d	1	1	316	327	Phosphorylation (STY)	T10:Phosphorylation (STY):21.15	PEAKS DB
21	336	B9EJ80	PDZD8_MOUSE	W.ALT(+79.97)EGRL.K	Y	15.76	838.395	7	12.8	420.207	2	36.69	0.7448-0.7677	13290	8	119291	ZCS-A8_Slot2-13_1_16407.d	1	1	316	322	Phosphorylation (STY)	T3:Phosphorylation (STY):1000.00	PEAKS DB
21	336	B9EJ80	PDZD8_MOUSE	A.LTEGRLKVT(+79.97)LL.E	Y	15.86	1321.74	11	2.8	661.875	2	47.7	0.9971-1.0198	1778.5	2	190515	ZCS-A2_Slot2-7_1_16401.d	1	1	317	327	Phosphorylation (STY)	T9:Phosphorylation (STY):42.79	PEAKS DB
21	336	B9EJ80	PDZD8_MOUSE	L.TEGRLKVT(+79.97)LLEC(+57.02)S(+79.97)RL.F	Y	17.43	1933.91	15	-17.9	967.94	2	44.63	1.1781-1.2006	2160.1	5	168648	ZCS-A5_Slot2-10_1_16404.d	1	1	318	332	Phosphorylation (STY); Carbamidomethylation	T8:Phosphorylation (STY):50.34;C12:Carbamidomethylation:1000.00;S13:Phosphorylation (STY):40.43	PEAKS DB
21	336	B9EJ80	PDZD8_MOUSE	T.EGRLKVT(+79.97)LL.E	Y	16.34	1107.61	9	15.5	554.815	2	35.51	0.8603-0.8832	996.93	7	119903	ZCS-A7_Slot2-12_1_16406.d	1	1	319	327	Phosphorylation (STY)	T7:Phosphorylation (STY):1000.00	PEAKS DB
21	336	B9EJ80	PDZD8_MOUSE	L.KVT(+79.97)LLEC(+57.02)SRL.F	Y	19.67	1297.65	10	10.8	433.558	3	16.58	0.7236-0.7466	15888	3	30801	ZCS-A3_Slot2-8_1_16402.d	2	2	323	332	Phosphorylation (STY); Carbamidomethylation	T3:Phosphorylation (STY):22.36;C7:Carbamidomethylation:1000.00	PEAKS DB
21	336	B9EJ80	PDZD8_MOUSE	L.KVT(+79.97)LLEC(+57.02)SRLF.I	Y	16.85	1444.71	11	-17	482.568	3	11.97	0.7282-0.7512	469.41	8	13878	ZCS-A8_Slot2-13_1_16407.d	1	1	323	333	Phosphorylation (STY); Carbamidomethylation	T3:Phosphorylation (STY):39.44;C7:Carbamidomethylation:1000.00	PEAKS DB
21	336	B9EJ80	PDZD8_MOUSE	F.IFGS(+79.97)YDRETNVHC(+57.02)TL.E	Y	15.78	1890.8	15	1.1	946.402	2	42.41	1.1420-1.1646	0	3	139696	ZCS-A3_Slot2-8_1_16402.d	0	0	334	348	Phosphorylation (STY); Carbamidomethylation	S4:Phosphorylation (STY):7.38;C13:Carbamidomethylation:1000.00	PEAKS DB
21	336	B9EJ80	PDZD8_MOUSE	F.GSYDRETNVHC(+57.02)T(+79.97)LEL.S	Y	22.46	1872.77	15	16.1	937.403	2	11.81	1.0706-1.0932	1075.3	7	14135	ZCS-A7_Slot2-12_1_16406.d	1	1	336	350	Carbamidomethylation; Phosphorylation (STY)	C11:Carbamidomethylation:1000.00;T12:Phosphorylation (STY):30.64	PEAKS DB
21	336	B9EJ80	PDZD8_MOUSE	S.Y(+79.97)DRETNVHC(+57.02)TLEL.S	Y	24.11	1728.72	13	12.9	865.372	2	51.62	1.0950-1.1176	685.06	7	189368	ZCS-A7_Slot2-12_1_16406.d	1	1	338	350	Phosphorylation (STY); Carbamidomethylation	Y1:Phosphorylation (STY):11.12;C9:Carbamidomethylation:1000.00	PEAKS DB
21	336	B9EJ80	PDZD8_MOUSE	S.Y(+79.97)DRETNVHC(+57.02)TL.E	Y	15.31	1486.59	11	12.5	744.308	2	17.97	0.9689-0.9917	0	3	36236	ZCS-A3_Slot2-8_1_16402.d	0	0	338	348	Phosphorylation (STY); Carbamidomethylation	Y1:Phosphorylation (STY):0.00;C9:Carbamidomethylation:1000.00	PEAKS DB
21	336	B9EJ80	PDZD8_MOUSE	Y.DRETNVHC(+57.02)T(+79.97)LELSSGVW.E	Y	16.82	2081.89	17	13.4	1041.96	2	39.03	1.1492-1.1718	0	4	151738	ZCS-A4_Slot2-9_1_16403.d	0	0	339	355	Carbamidomethylation; Phosphorylation (STY)	C8:Carbamidomethylation:1000.00;T9:Phosphorylation (STY):4.08	PEAKS DB
21	336	B9EJ80	PDZD8_MOUSE	L.ELS(+79.97)SGVW.E	Y	17.54	856.337	7	-2.5	429.173	2	52.8	0.7411-0.7641	824.14	9	204801	ZCS-A9_Slot2-14_1_16408.d	1	1	349	355	Phosphorylation (STY)	S3:Phosphorylation (STY):7.65	PEAKS DB
21	336	B9EJ80	PDZD8_MOUSE	W.EEKQRSSIKT(+79.97)VEL.I	Y	36.32	1625.8	13	14.4	542.947	3	15.34	0.7521-0.7751	1793.1	4	32822	ZCS-A4_Slot2-9_1_16403.d	3	3	356	368	Phosphorylation (STY)	T10:Phosphorylation (STY):28.36	PEAKS DB
21	336	B9EJ80	PDZD8_MOUSE	W.EEKQRSS(+79.97)IKTVEL.I	Y	22.89	1625.8	13	-4	813.902	2	13.09	1.0325-1.0552	1150.6	1	20220	ZCS-A1_Slot2-6_1_16400.d	1	1	356	368	Phosphorylation (STY)	S7:Phosphorylation (STY):14.02	PEAKS DB
21	336	B9EJ80	PDZD8_MOUSE	W.EEKQRS(+79.97)SIKTVEL.I	Y	21.79	1625.8	13	11	813.913	2	31.15	1.0615-1.0842	354730	6	105130	ZCS-A6_Slot2-11_1_16405.d	1	1	356	368	Phosphorylation (STY)	S6:Phosphorylation (STY):21.94	PEAKS DB
21	336	B9EJ80	PDZD8_MOUSE	W.EEKQRSS(+79.97)IKT(+79.97)VELI.K	Y	21.62	1818.85	14	-16.9	910.415	2	36	1.1059-1.1285	220.89	9	127201	ZCS-A9_Slot2-14_1_16408.d	1	1	356	369	Phosphorylation (STY)	S7:Phosphorylation (STY):7.65;T10:Phosphorylation (STY):12.63	PEAKS DB
21	336	B9EJ80	PDZD8_MOUSE	W.EEKQRS(+79.97)S(+79.97)IKTVEL.I	Y	20.51	1705.77	13	19.4	853.905	2	30.24	1.0479-1.0706	14937	2	102175	ZCS-A2_Slot2-7_1_16401.d	3	3	356	368	Phosphorylation (STY)	S6:Phosphorylation (STY):16.51;S7:Phosphorylation (STY):19.05	PEAKS DB
21	336	B9EJ80	PDZD8_MOUSE	W.EEKQRSSIKT(+79.97).V	Y	17.87	1284.61	10	-8.8	429.204	3	27.09	0.7337-0.7567	0	5	85135	ZCS-A5_Slot2-10_1_16404.d	0	0	356	365	Phosphorylation (STY)	T10:Phosphorylation (STY):3.56	PEAKS DB
21	336	B9EJ80	PDZD8_MOUSE	W.EEKQRSS(+79.97)I.K	Y	17.66	1055.46	8	8.5	528.741	2	18.29	0.8439-0.8667	80.657	5	43975	ZCS-A5_Slot2-10_1_16404.d	1	1	356	363	Phosphorylation (STY)	S7:Phosphorylation (STY):7.65	PEAKS DB
21	336	B9EJ80	PDZD8_MOUSE	E.EKQRSS(+79.97)IKT(+79.97)VELIKGNL.Q	Y	16.28	2102.05	17	-0.6	1052.03	2	47.7	1.1601-1.1826	0	6	185329	ZCS-A6_Slot2-11_1_16405.d	0	0	357	373	Phosphorylation (STY)	S6:Phosphorylation (STY):9.34;T9:Phosphorylation (STY):11.01	PEAKS DB
21	336	B9EJ80	PDZD8_MOUSE	K.QRSS(+79.97)IKTVEL.I	Y	19	1239.62	10	-18.5	414.205	3	13.83	0.7070-0.7300	0	1	23771	ZCS-A1_Slot2-6_1_16400.d	0	0	359	368	Phosphorylation (STY)	S4:Phosphorylation (STY):0.00	PEAKS DB
21	336	B9EJ80	PDZD8_MOUSE	T.VELIKGNLQSVGLT(+79.97)L.R	Y	27.78	1662.9	15	3.9	555.305	3	23.57	0.8191-0.8420	0	6	70289	ZCS-A6_Slot2-11_1_16405.d	0	0	366	380	Phosphorylation (STY)	T14:Phosphorylation (STY):38.03	PEAKS DB
21	336	B9EJ80	PDZD8_MOUSE	V.ELIKGNLQS(+79.97)VGL.T	Y	16.1	1349.7	12	-16.4	675.84	2	46.69	0.9443-0.9671	7929.5	8	162095	ZCS-A8_Slot2-13_1_16407.d	1	1	367	378	Phosphorylation (STY)	S9:Phosphorylation (STY):1000.00	PEAKS DB
21	336	B9EJ80	PDZD8_MOUSE	L.IKGNLQS(+79.97)VGL.T	Y	21.59	1107.57	10	-14.4	554.78	2	28.97	0.8530-0.8759	77058	6	94103	ZCS-A6_Slot2-11_1_16405.d	10	10	369	378	Phosphorylation (STY)	S7:Phosphorylation (STY):1000.00	PEAKS DB
21	336	B9EJ80	PDZD8_MOUSE	L.IKGNLQSVGLT(+79.97)L.R	Y	18.88	1321.7	12	11.5	661.861	2	66.77	0.9616-0.9844	629.58	6	264162	ZCS-A6_Slot2-11_1_16405.d	1	1	369	380	Phosphorylation (STY)	T11:Phosphorylation (STY):25.11	PEAKS DB
21	336	B9EJ80	PDZD8_MOUSE	G.NLQS(+79.97)VGLT(+79.97)L.R	Y	16.25	1103.47	9	1.3	552.739	2	44.78	0.8512-0.8741	292.06	4	180772	ZCS-A4_Slot2-9_1_16403.d	1	1	372	380	Phosphorylation (STY)	S4:Phosphorylation (STY):1000.00;T8:Phosphorylation (STY):1000.00	PEAKS DB
21	336	B9EJ80	PDZD8_MOUSE	L.QSVGLT(+79.97)L.R	Y	19.75	796.373	7	8.6	399.196	2	12.57	0.7264-0.7494	15249	2	17976	ZCS-A2_Slot2-7_1_16401.d	1	1	374	380	Phosphorylation (STY)	T6:Phosphorylation (STY):11.12	PEAKS DB
21	336	B9EJ80	PDZD8_MOUSE	L.QSVGLT(+79.97)LR.L	Y	16.86	952.474	8	11.4	477.248	2	28.34	0.7879-0.8109	5392.8	1	92034	ZCS-A1_Slot2-6_1_16400.d	1	1	374	381	Phosphorylation (STY)	T6:Phosphorylation (STY):16.51	PEAKS DB
21	336	B9EJ80	PDZD8_MOUSE	L.TLRLVQS(+79.97)TDGY(+79.97)AGHVII.E	Y	17.21	2001.93	17	-1.2	501.488	4	27.71	0.7273-0.7503	0	2	89689	ZCS-A2_Slot2-7_1_16401.d	0	0	379	395	Phosphorylation (STY)	S7:Phosphorylation (STY):0.00;Y11:Phosphorylation (STY):9.42	PEAKS DB
21	336	B9EJ80	PDZD8_MOUSE	L.RLVQSTDGY(+79.97)AGHVII.E	Y	19.36	1707.83	15	-8.6	854.912	2	34.35	1.1339-1.1565	5302.8	6	120941	ZCS-A6_Slot2-11_1_16405.d	1	1	381	395	Phosphorylation (STY)	Y9:Phosphorylation (STY):14.19	PEAKS DB
21	336	B9EJ80	PDZD8_MOUSE	L.RLVQS(+79.97)TDGYAGHVII.E	Y	18.13	1707.83	15	-17.2	570.272	3	34.63	0.7641-0.7870	0	8	110261	ZCS-A8_Slot2-13_1_16407.d	0	0	381	395	Phosphorylation (STY)	S5:Phosphorylation (STY):10.11	PEAKS DB
21	336	B9EJ80	PDZD8_MOUSE	L.RLVQST(+79.97)DGYAGHVII.E	Y	17.7	1707.83	15	0.7	854.92	2	53.75	1.0978-1.1204	1199.7	8	186746	ZCS-A8_Slot2-13_1_16407.d	2	2	381	395	Phosphorylation (STY)	T6:Phosphorylation (STY):17.01	PEAKS DB
21	336	B9EJ80	PDZD8_MOUSE	L.RLVQST(+79.97)DGYAGHVI.I	Y	15.51	1594.75	14	-8.2	1595.74	1	34.98	1.1285-1.1511	0	4	131168	ZCS-A4_Slot2-9_1_16403.d	0	0	381	394	Phosphorylation (STY)	T6:Phosphorylation (STY):0.00	PEAKS DB
21	336	B9EJ80	PDZD8_MOUSE	L.VQS(+79.97)T(+79.97)DGYAGHVII.E	Y	16	1518.62	13	-2.8	760.308	2	10.5	1.0035-1.0262	1301.9	6	8984	ZCS-A6_Slot2-11_1_16405.d	1	1	383	395	Phosphorylation (STY)	S3:Phosphorylation (STY):3.13;T4:Phosphorylation (STY):0.00	PEAKS DB
21	336	B9EJ80	PDZD8_MOUSE	Y.AGHVIIET(+79.97)VAPNSPAAM(+15.99)ADL.Q	Y	16.76	2071.96	20	7.6	1036.99	2	36.25	1.1393-1.1619	199	9	128395	ZCS-A9_Slot2-14_1_16408.d	1	1	390	409	Phosphorylation (STY); Oxidation (M)	T8:Phosphorylation (STY):10.19;M17:Oxidation (M):1000.00	PEAKS DB
21	336	B9EJ80	PDZD8_MOUSE	L.QRGDRLIAIGGVKITS(+79.97).T	Y	47.69	1762.95	16	9.1	882.484	2	21.69	1.1195-1.1420	269930	5	59415	ZCS-A5_Slot2-10_1_16404.d	9	9	410	425	Phosphorylation (STY)	S16:Phosphorylation (STY):0.00	PEAKS DB
21	336	B9EJ80	PDZD8_MOUSE	L.QRGDRLIAIGGVKIT(+79.97)S.T	Y	35.32	1762.95	16	9.1	882.485	2	21.11	1.1249-1.1474	34764	4	60521	ZCS-A4_Slot2-9_1_16403.d	4	4	410	425	Phosphorylation (STY)	T15:Phosphorylation (STY):0.00	PEAKS DB
21	336	B9EJ80	PDZD8_MOUSE	L.QRGDRLIAIGGVKIT(+79.97)STL.Q	Y	15.18	1977.08	18	3.6	660.032	3	20.49	0.8384-0.8613	14323	6	56054	ZCS-A6_Slot2-11_1_16405.d	1	1	410	427	Phosphorylation (STY)	T15:Phosphorylation (STY):0.00	PEAKS DB
21	336	B9EJ80	PDZD8_MOUSE	G.DRLIAIGGVKIT(+79.97)ST(+79.97)L.Q	Y	16.47	1715.86	15	-1.9	572.957	3	30.37	0.7907-0.8136	1483.3	8	90998	ZCS-A8_Slot2-13_1_16407.d	1	1	413	427	Phosphorylation (STY)	T12:Phosphorylation (STY):0.00;T14:Phosphorylation (STY):14.02	PEAKS DB
21	336	B9EJ80	PDZD8_MOUSE	L.IAIGGVKIT(+79.97)ST(+79.97)L.Q	Y	29.7	1331.65	12	15	1332.67	1	18.72	1.1339-1.1565	0	9	45636	ZCS-A9_Slot2-14_1_16408.d	0	0	416	427	Phosphorylation (STY)	T9:Phosphorylation (STY):0.00;T11:Phosphorylation (STY):0.00	PEAKS DB
21	336	B9EJ80	PDZD8_MOUSE	L.IAIGGVKITST(+79.97)L.Q	Y	26.56	1251.68	12	-19.5	626.833	2	30.66	0.8987-0.9215	8844.1	8	91541	ZCS-A8_Slot2-13_1_16407.d	2	2	416	427	Phosphorylation (STY)	T11:Phosphorylation (STY):40.00	PEAKS DB
21	336	B9EJ80	PDZD8_MOUSE	L.IAIGGVKIT(+79.97)S(+79.97)T(+79.97)LQVL.K	Y	24.23	1751.83	15	12	876.927	2	39.45	1.0788-1.1014	0	5	144216	ZCS-A5_Slot2-10_1_16404.d	0	0	416	430	Phosphorylation (STY)	T9:Phosphorylation (STY):1000.00;S10:Phosphorylation (STY):1000.00;T11:Phosphorylation (STY):1000.00	PEAKS DB
21	336	B9EJ80	PDZD8_MOUSE	L.IAIGGVKITS(+79.97)T(+79.97)L.Q	Y	21	1331.65	12	19.7	1332.68	1	16.27	0.9288-0.9516	0	9	34549	ZCS-A9_Slot2-14_1_16408.d	0	0	416	427	Phosphorylation (STY)	S10:Phosphorylation (STY):0.00;T11:Phosphorylation (STY):0.00	PEAKS DB
21	336	B9EJ80	PDZD8_MOUSE	L.IAIGGVKIT(+79.97)S(+79.97)TL.Q	Y	19.67	1331.65	12	19.3	1332.68	1	16.25	0.9798-1.0026	438.77	9	34425	ZCS-A9_Slot2-14_1_16408.d	1	1	416	427	Phosphorylation (STY)	T9:Phosphorylation (STY):5.99;S10:Phosphorylation (STY):8.69	PEAKS DB
21	336	B9EJ80	PDZD8_MOUSE	L.IAIGGVKITS(+79.97)T(+79.97)LQVL.K	Y	18.87	1671.86	15	-13.4	558.284	3	42.33	0.7631-0.7861	55.089	3	139473	ZCS-A3_Slot2-8_1_16402.d	1	1	416	430	Phosphorylation (STY)	S10:Phosphorylation (STY):0.00;T11:Phosphorylation (STY):6.59	PEAKS DB
21	336	B9EJ80	PDZD8_MOUSE	L.IAIGGVKITS(+79.97)T(+79.97)LQVLKLIKQAGDRVL.V	Y	15.96	2893.62	26	-7	965.535	3	62.08	1.1754-1.1979	249.8	2	255944	ZCS-A2_Slot2-7_1_16401.d	1	1	416	441	Phosphorylation (STY)	S10:Phosphorylation (STY):0.00;T11:Phosphorylation (STY):0.00	PEAKS DB
21	336	B9EJ80	PDZD8_MOUSE	A.IGGVKIT(+79.97)STL.Q	Y	26.11	1067.56	10	2	534.787	2	11.82	0.8713-0.8942	2317.6	1	14538	ZCS-A1_Slot2-6_1_16400.d	1	1	418	427	Phosphorylation (STY)	T7:Phosphorylation (STY):23.10	PEAKS DB
21	336	B9EJ80	PDZD8_MOUSE	I.GGVKITS(+79.97)T(+79.97)L.Q	Y	18.34	1034.45	9	7.7	518.231	2	30.87	0.7980-0.8210	129.34	5	102978	ZCS-A5_Slot2-10_1_16404.d	1	1	419	427	Phosphorylation (STY)	S7:Phosphorylation (STY):0.00;T8:Phosphorylation (STY):0.00	PEAKS DB
21	336	B9EJ80	PDZD8_MOUSE	V.KITS(+79.97)TLQVL.K	Y	15.19	1081.58	9	7.1	541.798	2	29.06	0.8402-0.8631	0	4	100725	ZCS-A4_Slot2-9_1_16403.d	0	0	422	430	Phosphorylation (STY)	S4:Phosphorylation (STY):0.00	PEAKS DB
21	336	B9EJ80	PDZD8_MOUSE	L.IKQAGDRVLVY(+79.97).Y	Y	16.51	1340.69	11	-18.6	671.333	2	28.38	0.9598-0.9826	158.83	6	92179	ZCS-A6_Slot2-11_1_16405.d	1	1	433	443	Phosphorylation (STY)	Y11:Phosphorylation (STY):1000.00	PEAKS DB
21	336	B9EJ80	PDZD8_MOUSE	Y.QRPAGQSSQDS(+79.97)LGQLEESFL.S	Y	21.3	2256.01	20	0.9	1129.01	2	63.27	1.2141-1.2366	1574.2	4	273126	ZCS-A4_Slot2-9_1_16403.d	1	1	445	464	Phosphorylation (STY)	S11:Phosphorylation (STY):5.55	PEAKS DB
21	336	B9EJ80	PDZD8_MOUSE	Y.QRPAGQS(+79.97)SQDSL.G	Y	16.91	1352.57	12	3.4	677.292	2	51.72	0.9225-0.9452	11441	6	204391	ZCS-A6_Slot2-11_1_16405.d	1	1	445	456	Phosphorylation (STY)	S7:Phosphorylation (STY):0.00	PEAKS DB
21	336	B9EJ80	PDZD8_MOUSE	Y.QRPAGQSS(+79.97)QDSL.G	Y	15.7	1352.57	12	3.1	677.291	2	51.75	0.9261-0.9489	10289	6	205077	ZCS-A6_Slot2-11_1_16405.d	1	1	445	456	Phosphorylation (STY)	S8:Phosphorylation (STY):10.11	PEAKS DB
21	336	B9EJ80	PDZD8_MOUSE	Q.RPAGQSSQDS(+79.97)LGQL.E	Y	16.14	1522.68	14	5.5	1523.69	1	39.33	1.2626-1.2851	0	1	149207	ZCS-A1_Slot2-6_1_16400.d	0	0	446	459	Phosphorylation (STY)	S10:Phosphorylation (STY):19.86	PEAKS DB
21	336	B9EJ80	PDZD8_MOUSE	Q.SSQDS(+79.97)LGQLEESFL.S	Y	23.41	1618.68	14	9.4	540.568	3	63.05	0.7935-0.8164	18950	5	247524	ZCS-A5_Slot2-10_1_16404.d	1	1	451	464	Phosphorylation (STY)	S5:Phosphorylation (STY):4.59	PEAKS DB
21	336	B9EJ80	PDZD8_MOUSE	L.GQLEES(+79.97)FL.S	Y	17.38	1001.41	8	-0.4	1002.41	1	15.46	1.3432-1.3656	0	1	31208	ZCS-A1_Slot2-6_1_16400.d	0	0	457	464	Phosphorylation (STY)	S6:Phosphorylation (STY):1000.00	PEAKS DB
21	336	B9EJ80	PDZD8_MOUSE	L.DSEFEDLAS(+79.97)DVRVQT(+79.97)EL.K	Y	20.63	2111.83	17	-2.2	1056.92	2	18.67	1.1285-1.1511	0	8	40842	ZCS-A8_Slot2-13_1_16407.d	0	0	489	505	Phosphorylation (STY)	S9:Phosphorylation (STY):8.82;T15:Phosphorylation (STY):10.59	PEAKS DB
21	336	B9EJ80	PDZD8_MOUSE	F.EDLASDVRVQT(+79.97)EL.K	Y	34.25	1553.7	13	-0.9	777.853	2	45.26	0.9880-1.0107	1474.2	9	170690	ZCS-A9_Slot2-14_1_16408.d	1	1	493	505	Phosphorylation (STY)	T11:Phosphorylation (STY):19.69	PEAKS DB
21	336	B9EJ80	PDZD8_MOUSE	F.EDLAS(+79.97)DVRVQTELKEETQPL.S	Y	15.32	2379.12	20	12.3	1190.58	2	30.85	1.2877-1.3101	635.05	3	89565	ZCS-A3_Slot2-8_1_16402.d	1	1	493	512	Phosphorylation (STY)	S5:Phosphorylation (STY):9.45	PEAKS DB
21	336	B9EJ80	PDZD8_MOUSE	D.LAS(+79.97)DVRVQTEL.K	Y	16.81	1309.63	11	-12.8	655.809	2	11.13	0.9434-0.9662	1408.8	3	9936	ZCS-A3_Slot2-8_1_16402.d	1	1	495	505	Phosphorylation (STY)	S3:Phosphorylation (STY):28.13	PEAKS DB
21	336	B9EJ80	PDZD8_MOUSE	L.ASDVRVQTELKEET(+79.97)QPL.S	Y	23.67	2021.97	17	-0.7	1011.99	2	24.13	1.1529-1.1754	0	1	71778	ZCS-A1_Slot2-6_1_16400.d	0	0	496	512	Phosphorylation (STY)	T14:Phosphorylation (STY):9.45	PEAKS DB
21	336	B9EJ80	PDZD8_MOUSE	L.AS(+79.97)DVRVQTEL.K	Y	17.18	1196.54	10	6.9	599.281	2	62.98	0.8996-0.9225	123.3	1	266181	ZCS-A1_Slot2-6_1_16400.d	1	1	496	505	Phosphorylation (STY)	S2:Phosphorylation (STY):19.20	PEAKS DB
21	336	B9EJ80	PDZD8_MOUSE	L.ASDVRVQT(+79.97)EL.K	Y	16.18	1196.54	10	14.8	599.285	2	15.65	0.8905-0.9133	164.65	2	32760	ZCS-A2_Slot2-7_1_16401.d	1	1	496	505	Phosphorylation (STY)	T8:Phosphorylation (STY):10.92	PEAKS DB
21	336	B9EJ80	PDZD8_MOUSE	S.DVRVQT(+79.97)ELKEETQPL.S	Y	15.91	1863.9	15	18.1	622.314	3	24.65	0.8887-0.9115	0	7	70128	ZCS-A7_Slot2-12_1_16406.d	0	0	498	512	Phosphorylation (STY)	T6:Phosphorylation (STY):51.01	PEAKS DB
21	336	B9EJ80	PDZD8_MOUSE	L.KEETQPLS(+79.97)HSPKRTPTTLSI.K	Y	29.64	2329.17	20	-0.1	1165.59	2	42.7	1.2465-1.2689	63.277	5	159692	ZCS-A5_Slot2-10_1_16404.d	1	1	506	525	Phosphorylation (STY)	S8:Phosphorylation (STY):5.99	PEAKS DB
21	336	B9EJ80	PDZD8_MOUSE	L.KEET(+79.97)QPLSHSPKRT(+79.97)PTTL.S	Y	24.9	2209.02	18	11	737.351	3	31.81	0.8585-0.8814	729.11	3	93808	ZCS-A3_Slot2-8_1_16402.d	1	1	506	523	Phosphorylation (STY)	T4:Phosphorylation (STY):0.00;T14:Phosphorylation (STY):0.00	PEAKS DB
21	336	B9EJ80	PDZD8_MOUSE	L.KEETQPLS(+79.97)HSPKRTPTTL.S	Y	24.25	2129.05	18	14.7	1065.55	2	34.99	1.2258-1.2483	4835.1	4	130808	ZCS-A4_Slot2-9_1_16403.d	1	1	506	523	Phosphorylation (STY)	S8:Phosphorylation (STY):0.00	PEAKS DB
21	336	B9EJ80	PDZD8_MOUSE	L.KEETQPLS(+79.97)HSPK.R	Y	21.92	1459.67	12	-12.8	730.829	2	10.06	0.9516-0.9744	1332.8	8	6204	ZCS-A8_Slot2-13_1_16407.d	2	2	506	517	Phosphorylation (STY)	S8:Phosphorylation (STY):26.31	PEAKS DB
21	336	B9EJ80	PDZD8_MOUSE	L.KEETQPLSHS(+79.97)PKRTPTTL.S	Y	18.23	2129.05	18	17.6	1065.55	2	28.05	1.1574-1.1799	27525	6	89925	ZCS-A6_Slot2-11_1_16405.d	1	1	506	523	Phosphorylation (STY)	S10:Phosphorylation (STY):0.00	PEAKS DB
21	336	B9EJ80	PDZD8_MOUSE	L.KEETQPLSHSPKRTPT(+79.97)TLSI.K	Y	17.96	2329.17	20	12.3	777.402	3	40.04	0.8649-0.8878	1905	5	147115	ZCS-A5_Slot2-10_1_16404.d	2	2	506	525	Phosphorylation (STY)	T16:Phosphorylation (STY):0.00	PEAKS DB
21	336	B9EJ80	PDZD8_MOUSE	L.KEETQPLSHSPKRTPTTLS(+79.97)I.K	Y	16.85	2329.17	20	-3.7	1165.58	2	61.76	1.2411-1.2635	719.87	5	241981	ZCS-A5_Slot2-10_1_16404.d	1	1	506	525	Phosphorylation (STY)	S19:Phosphorylation (STY):0.00	PEAKS DB
21	336	B9EJ80	PDZD8_MOUSE	L.KEET(+79.97)QPLSHSPKRTPTT(+79.97)L.S	Y	16.29	2209.02	18	6.4	1105.52	2	32.19	1.2006-1.2231	64.294	6	110186	ZCS-A6_Slot2-11_1_16405.d	1	1	506	523	Phosphorylation (STY)	T4:Phosphorylation (STY):0.00;T17:Phosphorylation (STY):2.20	PEAKS DB
21	336	B9EJ80	PDZD8_MOUSE	L.KEET(+79.97)QPL.S	Y	15.52	923.4	7	10.2	462.709	2	32.73	0.7769-0.7999	972.8	7	106463	ZCS-A7_Slot2-12_1_16406.d	1	1	506	512	Phosphorylation (STY)	T4:Phosphorylation (STY):1000.00	PEAKS DB
21	336	B9EJ80	PDZD8_MOUSE	L.SHSPKRTPTTLS(+79.97)I.K	Y	24.66	1503.74	13	3.7	502.255	3	30.81	0.7622-0.7852	7548	2	104888	ZCS-A2_Slot2-7_1_16401.d	3	3	513	525	Phosphorylation (STY)	S12:Phosphorylation (STY):9.42	PEAKS DB
21	336	B9EJ80	PDZD8_MOUSE	L.SHS(+79.97)PKRTPTTLS(+79.97)I.K	Y	23.72	1583.71	13	3.2	792.863	2	54.4	0.9871-1.0098	34592	9	210975	ZCS-A9_Slot2-14_1_16408.d	5	5	513	525	Phosphorylation (STY)	S3:Phosphorylation (STY):5.03;S12:Phosphorylation (STY):15.73	PEAKS DB
21	336	B9EJ80	PDZD8_MOUSE	L.SHSPKRTPTT(+79.97)LS(+79.97)I.K	Y	23.59	1583.71	13	7.8	792.866	2	11.87	1.0107-1.0334	0	4	15955	ZCS-A4_Slot2-9_1_16403.d	0	0	513	525	Phosphorylation (STY)	T10:Phosphorylation (STY):1.73;S12:Phosphorylation (STY):8.46	PEAKS DB
21	336	B9EJ80	PDZD8_MOUSE	L.S(+79.97)HSPKRTPT(+79.97)TL.S	Y	22.72	1383.59	11	-7.9	692.796	2	9.2	0.9297-0.9525	253.62	1	2626	ZCS-A1_Slot2-6_1_16400.d	1	1	513	523	Phosphorylation (STY)	S1:Phosphorylation (STY):8.22;T9:Phosphorylation (STY):0.00	PEAKS DB
21	336	B9EJ80	PDZD8_MOUSE	L.SHSPKRTPT(+79.97)TL.S	Y	21.95	1303.63	11	6.6	652.822	2	49.11	0.8987-0.9215	1530.2	3	165936	ZCS-A3_Slot2-8_1_16402.d	2	2	513	523	Phosphorylation (STY)	T9:Phosphorylation (STY):0.00	PEAKS DB
21	336	B9EJ80	PDZD8_MOUSE	L.S(+79.97)HSPKRTPTTLSIKPL.G	Y	21.62	1841.98	16	-6.8	921.985	2	16.24	1.1104-1.1330	246.97	5	34503	ZCS-A5_Slot2-10_1_16404.d	1	1	513	528	Phosphorylation (STY)	S1:Phosphorylation (STY):0.00	PEAKS DB
21	336	B9EJ80	PDZD8_MOUSE	L.SHSPKRT(+79.97)PTTLSI.K	Y	21.36	1503.74	13	4.4	502.256	3	22.8	0.7641-0.7870	86813	2	66024	ZCS-A2_Slot2-7_1_16401.d	3	3	513	525	Phosphorylation (STY)	T7:Phosphorylation (STY):6.59	PEAKS DB
21	336	B9EJ80	PDZD8_MOUSE	L.S(+79.97)HSPKRTPTTLS(+79.97)I.K	Y	19.99	1583.71	13	13.5	792.871	2	10.09	0.9880-1.0107	0	4	7288	ZCS-A4_Slot2-9_1_16403.d	0	0	513	525	Phosphorylation (STY)	S1:Phosphorylation (STY):5.99;S12:Phosphorylation (STY):13.38	PEAKS DB
21	336	B9EJ80	PDZD8_MOUSE	L.SHS(+79.97)PKRTPTT(+79.97)LSI.K	Y	19.11	1583.71	13	11.2	792.867	2	52.92	0.9507-0.9735	6292.5	3	177982	ZCS-A3_Slot2-8_1_16402.d	1	1	513	525	Phosphorylation (STY)	S3:Phosphorylation (STY):0.00;T10:Phosphorylation (STY):12.28	PEAKS DB
21	336	B9EJ80	PDZD8_MOUSE	L.SHSPKRT(+79.97)PTT(+79.97)LSI.K	Y	18.66	1583.71	13	-7.4	792.853	2	21.73	1.0062-1.0289	0	5	60024	ZCS-A5_Slot2-10_1_16404.d	0	0	513	525	Phosphorylation (STY)	T7:Phosphorylation (STY):0.00;T10:Phosphorylation (STY):3.95	PEAKS DB
21	336	B9EJ80	PDZD8_MOUSE	L.SHSPKRTPT(+79.97)TLSI.K	Y	17.28	1503.74	13	6.8	502.256	3	22.92	0.7420-0.7650	1201.3	6	67508	ZCS-A6_Slot2-11_1_16405.d	1	1	513	525	Phosphorylation (STY)	T9:Phosphorylation (STY):0.00	PEAKS DB
21	336	B9EJ80	PDZD8_MOUSE	L.SHSPKRTPTT(+79.97)LSI.K	Y	16	1503.74	13	-15.1	502.245	3	42.16	0.7503-0.7733	49383	6	158352	ZCS-A6_Slot2-11_1_16405.d	2	2	513	525	Phosphorylation (STY)	T10:Phosphorylation (STY):0.00	PEAKS DB
21	336	B9EJ80	PDZD8_MOUSE	L.SHSPKRT(+79.97)P.T	Y	15.84	988.449	8	-15.6	495.222	2	33.84	0.8127-0.8356	116.25	5	116751	ZCS-A5_Slot2-10_1_16404.d	1	1	513	520	Phosphorylation (STY)	T7:Phosphorylation (STY):33.81	PEAKS DB
21	336	B9EJ80	PDZD8_MOUSE	L.SHSPKRTPTT(+79.97)LSIKPL.G	Y	15.27	1841.98	16	5.8	615.001	3	27.38	0.8045-0.8274	0	4	92244	ZCS-A4_Slot2-9_1_16403.d	0	0	513	528	Phosphorylation (STY)	T10:Phosphorylation (STY):8.14	PEAKS DB
21	336	B9EJ80	PDZD8_MOUSE	S.PKRTPTT(+79.97)L.S	Y	15.64	992.506	8	-4.9	497.255	2	18.37	0.7769-0.7999	1449.2	7	42971	ZCS-A7_Slot2-12_1_16406.d	1	1	516	523	Phosphorylation (STY)	T7:Phosphorylation (STY):11.06	PEAKS DB
21	336	B9EJ80	PDZD8_MOUSE	P.KRTPT(+79.97)T(+79.97)LSIKPL.G	Y	18.87	1513.77	12	-16	757.874	2	13.51	1.0007-1.0235	104.73	8	20421	ZCS-A8_Slot2-13_1_16407.d	1	1	517	528	Phosphorylation (STY)	T5:Phosphorylation (STY):5.99;T6:Phosphorylation (STY):12.16	PEAKS DB
21	336	B9EJ80	PDZD8_MOUSE	P.KRTPTTLS(+79.97)IKPLGAIS(+79.97)PVL.N	Y	15.52	2151.15	19	11.4	1076.59	2	28.49	1.1700-1.1925	0	6	92698	ZCS-A6_Slot2-11_1_16405.d	0	0	517	535	Phosphorylation (STY)	S8:Phosphorylation (STY):5.81;S16:Phosphorylation (STY):15.57	PEAKS DB
21	336	B9EJ80	PDZD8_MOUSE	T.LSIKPLGAIS(+79.97)PVL.N	Y	15.81	1386.79	13	17.6	463.277	3	32.27	0.7218-0.7448	21939	4	116405	ZCS-A4_Slot2-9_1_16403.d	1	1	523	535	Phosphorylation (STY)	S10:Phosphorylation (STY):10.87	PEAKS DB
21	336	B9EJ80	PDZD8_MOUSE	L.S(+79.97)IKPLGAISPVL.N	Y	23.67	1273.7	12	-7.5	425.571	3	17.11	0.7392-0.7622	39189	4	41054	ZCS-A4_Slot2-9_1_16403.d	3	3	524	535	Phosphorylation (STY)	S1:Phosphorylation (STY):47.82	PEAKS DB
21	336	B9EJ80	PDZD8_MOUSE	L.S(+79.97)IKPLGAIS(+79.97)PVL.N	Y	21.86	1353.67	12	-2.8	677.837	2	34.17	0.9571-0.9798	3739.4	7	113833	ZCS-A7_Slot2-12_1_16406.d	1	1	524	535	Phosphorylation (STY)	S1:Phosphorylation (STY):1000.00;S9:Phosphorylation (STY):1000.00	PEAKS DB
21	336	B9EJ80	PDZD8_MOUSE	L.S(+79.97)IKPLGAISP.V	Y	21.83	1061.55	10	11.8	1062.57	1	32.38	1.2474-1.2698	0	1	112855	ZCS-A1_Slot2-6_1_16400.d	0	0	524	533	Phosphorylation (STY)	S1:Phosphorylation (STY):13.33	PEAKS DB
21	336	B9EJ80	PDZD8_MOUSE	L.SIKPLGAIS(+79.97)PVL.N	Y	19.02	1273.7	12	5.2	425.576	3	28.72	0.7337-0.7567	2319.5	1	94190	ZCS-A1_Slot2-6_1_16400.d	2	2	524	535	Phosphorylation (STY)	S9:Phosphorylation (STY):17.65	PEAKS DB
21	336	B9EJ80	PDZD8_MOUSE	L.GAIS(+79.97)PVLNRKLIS(+79.97)GI.H	Y	52.27	1696.87	15	-13.2	1697.85	1	66.74	0.9252-0.9480	0	9	264881	ZCS-A9_Slot2-14_1_16408.d	0	0	529	543	Phosphorylation (STY)	S4:Phosphorylation (STY):1000.00;S13:Phosphorylation (STY):1000.00	PEAKS DB
21	336	B9EJ80	PDZD8_MOUSE	L.GAIS(+79.97)PVL.N	Y	17.17	735.357	7	-6.9	368.681	2	24.49	0.7070-0.7300	636.04	6	74055	ZCS-A6_Slot2-11_1_16405.d	1	1	529	535	Phosphorylation (STY)	S4:Phosphorylation (STY):1000.00	PEAKS DB
21	336	B9EJ80	PDZD8_MOUSE	L.NRKLIS(+79.97)GIHPPPQKLP.S	Y	36.69	1874.03	16	-4.8	625.678	3	38.68	0.8301-0.8530	14051	4	149651	ZCS-A4_Slot2-9_1_16403.d	2	2	536	551	Phosphorylation (STY)	S6:Phosphorylation (STY):1000.00	PEAKS DB
21	336	B9EJ80	PDZD8_MOUSE	L.ISGIHPPPQKLPSKEGNKPS(+79.97)TL.K	Y	24.24	2404.25	22	-5.7	1203.12	2	51.73	1.2501-1.2725	6391.9	1	212600	ZCS-A1_Slot2-6_1_16400.d	1	1	540	561	Phosphorylation (STY)	S20:Phosphorylation (STY):0.00	PEAKS DB
21	336	B9EJ80	PDZD8_MOUSE	L.IS(+79.97)GIHPPPQK.L	Y	20.32	1152.57	10	6.5	577.293	2	38.24	0.8686-0.8914	0	1	143594	ZCS-A1_Slot2-6_1_16400.d	0	0	540	549	Phosphorylation (STY)	S2:Phosphorylation (STY):1000.00	PEAKS DB
21	336	B9EJ80	PDZD8_MOUSE	L.ISGIHPPPQKLPS(+79.97)KEGNKPSTL.K	Y	18.24	2404.25	22	-2.7	802.419	3	18.83	0.9380-0.9607	9348.5	2	47139	ZCS-A2_Slot2-7_1_16401.d	1	1	540	561	Phosphorylation (STY)	S13:Phosphorylation (STY):0.00	PEAKS DB
21	336	B9EJ80	PDZD8_MOUSE	P.PQKLPSKEGNKPS(+79.97)TL.K	Y	15.23	1702.87	15	18.9	426.729	4	18.67	0.7659-0.7889	17603	5	45386	ZCS-A5_Slot2-10_1_16404.d	1	1	547	561	Phosphorylation (STY)	S13:Phosphorylation (STY):0.00	PEAKS DB
21	336	B9EJ80	PDZD8_MOUSE	Q.KLPSKEGNKPST(+79.97)L.K	Y	17.23	1477.75	13	-10.3	739.874	2	44.35	1.0017-1.0244	0	4	178697	ZCS-A4_Slot2-9_1_16403.d	0	0	549	561	Phosphorylation (STY)	T12:Phosphorylation (STY):0.00	PEAKS DB
21	336	B9EJ80	PDZD8_MOUSE	L.KTSETTEAAQVS(+79.97)KPQGPTF.K	Y	27.17	2085.96	19	3.7	696.328	3	19.58	0.8457-0.8686	917.71	2	50777	ZCS-A2_Slot2-7_1_16401.d	1	1	562	580	Phosphorylation (STY)	S12:Phosphorylation (STY):9.45	PEAKS DB
21	336	B9EJ80	PDZD8_MOUSE	S.ETTEAAQVSKPQGPT(+79.97)F.K	Y	15.15	1769.79	16	19.4	885.914	2	21.41	1.0470-1.0697	19852	5	58057	ZCS-A5_Slot2-10_1_16404.d	1	1	565	580	Phosphorylation (STY)	T15:Phosphorylation (STY):1.69	PEAKS DB
21	336	B9EJ80	PDZD8_MOUSE	T.EAAQVS(+79.97)KPQGPTF.K	Y	19.26	1438.65	13	3.7	480.557	3	56.51	0.7595-0.7824	0	2	232135	ZCS-A2_Slot2-7_1_16401.d	0	0	568	580	Phosphorylation (STY)	S6:Phosphorylation (STY):9.45	PEAKS DB
21	336	B9EJ80	PDZD8_MOUSE	A.AQVS(+79.97)KPQGPTF.K	Y	19.25	1238.57	11	9.8	620.295	2	12.18	0.9170-0.9398	0	5	16260	ZCS-A5_Slot2-10_1_16404.d	0	0	570	580	Phosphorylation (STY)	S4:Phosphorylation (STY):23.15	PEAKS DB
21	336	B9EJ80	PDZD8_MOUSE	G.KWSRT(+79.97)RASC(+57.02)VF.D	Y	20.77	1476.67	11	2.9	1477.68	1	24.69	1.1583-1.1808	0	4	78743	ZCS-A4_Slot2-9_1_16403.d	0	0	685	695	Phosphorylation (STY); Carbamidomethylation	T5:Phosphorylation (STY):14.04;C9:Carbamidomethylation:1000.00	PEAKS DB
21	336	B9EJ80	PDZD8_MOUSE	W.SRT(+79.97)RASC(+57.02)VFDIEAC(+57.02)HRYLNI.A	Y	15.46	2547.15	20	-2.1	1274.58	2	48.06	1.2501-1.2725	1442	4	197759	ZCS-A4_Slot2-9_1_16403.d	1	1	687	706	Phosphorylation (STY); Carbamidomethylation	T3:Phosphorylation (STY):0.00;C7:Carbamidomethylation:1000.00;C14:Carbamidomethylation:1000.00	PEAKS DB
21	336	B9EJ80	PDZD8_MOUSE	S.RT(+79.97)RASC(+57.02)VF.D	Y	16.12	1075.46	8	18.6	1076.49	1	28.12	1.4013-1.4236	0	9	87929	ZCS-A9_Slot2-14_1_16408.d	0	0	688	695	Phosphorylation (STY); Carbamidomethylation	T2:Phosphorylation (STY):9.42;C6:Carbamidomethylation:1000.00	PEAKS DB
21	336	B9EJ80	PDZD8_MOUSE	F.DIEAC(+57.02)HRY(+79.97)LNI.A	Y	15.09	1482.63	11	19.1	742.335	2	27.98	0.9926-1.0153	53186	2	90624	ZCS-A2_Slot2-7_1_16401.d	1	1	696	706	Carbamidomethylation; Phosphorylation (STY)	C5:Carbamidomethylation:1000.00;Y8:Phosphorylation (STY):1000.00	PEAKS DB
21	336	B9EJ80	PDZD8_MOUSE	L.GGLIC(+57.02)LGHVS(+79.97)L.K	Y	20.32	1204.57	11	-1.9	603.286	2	26.37	0.9106-0.9334	679.82	7	77858	ZCS-A7_Slot2-12_1_16406.d	1	1	717	727	Carbamidomethylation; Phosphorylation (STY)	C5:Carbamidomethylation:1000.00;S10:Phosphorylation (STY):1000.00	PEAKS DB
21	336	B9EJ80	PDZD8_MOUSE	L.IC(+57.02)LGHVS(+79.97)LKL.E	Y	23.88	1218.62	10	0.4	1219.62	1	36.63	1.2564-1.2788	28739	3	115194	ZCS-A3_Slot2-8_1_16402.d	2	2	720	729	Carbamidomethylation; Phosphorylation (STY)	C2:Carbamidomethylation:1000.00;S7:Phosphorylation (STY):1000.00	PEAKS DB
21	336	B9EJ80	PDZD8_MOUSE	L.GC(+57.02)LATSNMEYLT(+79.97)KF.R	Y	21.85	1713.71	14	7.7	857.868	2	63.58	1.1050-1.1276	465.52	4	274942	ZCS-A4_Slot2-9_1_16403.d	1	1	735	748	Carbamidomethylation; Phosphorylation (STY)	C2:Carbamidomethylation:1000.00;T12:Phosphorylation (STY):20.41	PEAKS DB
21	336	B9EJ80	PDZD8_MOUSE	L.GC(+57.02)LATS(+79.97)NMEY.L	Y	16.06	1224.42	10	3.4	613.215	2	44.31	0.8613-0.8841	2314.7	7	159257	ZCS-A7_Slot2-12_1_16406.d	1	1	735	744	Carbamidomethylation; Phosphorylation (STY)	C2:Carbamidomethylation:1000.00;S6:Phosphorylation (STY):0.00	PEAKS DB
21	336	B9EJ80	PDZD8_MOUSE	Y.LT(+79.97)KFRLEPPT(+79.97)PKAMVT(+79.97)RTAL.R	Y	15.89	2509.2	20	13.6	837.412	3	39.28	0.9361-0.9589	7474.9	8	131292	ZCS-A8_Slot2-13_1_16407.d	1	1	745	764	Phosphorylation (STY)	T2:Phosphorylation (STY):11.53;T10:Phosphorylation (STY):5.59;T16:Phosphorylation (STY):11.10	PEAKS DB
21	336	B9EJ80	PDZD8_MOUSE	Y.LT(+79.97)KFRLEPP.T	Y	15.28	1179.61	9	-4.6	590.803	2	16.6	0.7319-0.7549	576.79	8	32361	ZCS-A8_Slot2-13_1_16407.d	1	1	745	753	Phosphorylation (STY)	T2:Phosphorylation (STY):1000.00	PEAKS DB
21	336	B9EJ80	PDZD8_MOUSE	L.T(+79.97)KFRLEPPTPKAMVTR.T	Y	23.48	1951.01	16	-3	976.505	2	56.09	1.1465-1.1691	44749	5	220408	ZCS-A5_Slot2-10_1_16404.d	1	1	746	761	Phosphorylation (STY)	T1:Phosphorylation (STY):21.55	PEAKS DB
21	336	B9EJ80	PDZD8_MOUSE	L.T(+79.97)KFRLEPPTPKAMVTRTAL.R	Y	17.67	2236.18	19	-3.3	1119.09	2	55.57	1.2788-1.3012	106.32	6	222046	ZCS-A6_Slot2-11_1_16405.d	1	1	746	764	Phosphorylation (STY)	T1:Phosphorylation (STY):13.99	PEAKS DB
21	336	B9EJ80	PDZD8_MOUSE	L.T(+79.97)KFRLEPPT.P	Y	16.74	1167.57	9	-10	584.782	2	44.73	0.8887-0.9115	468.39	8	154190	ZCS-A8_Slot2-13_1_16407.d	1	1	746	754	Phosphorylation (STY)	T1:Phosphorylation (STY):1.63	PEAKS DB
21	336	B9EJ80	PDZD8_MOUSE	F.RLEPPT(+79.97)PKAM(+15.99)VT.R	Y	23.69	1434.69	12	1.9	1435.7	1	38.96	0.9671-0.9898	0	1	147322	ZCS-A1_Slot2-6_1_16400.d	0	0	749	760	Phosphorylation (STY); Oxidation (M)	T6:Phosphorylation (STY):28.13;M10:Oxidation (M):1000.00	PEAKS DB
21	336	B9EJ80	PDZD8_MOUSE	L.EPPTPKAM(+15.99)VT(+79.97)RTALRNL.S	Y	22.61	1990.01	17	19.3	664.353	3	49.46	0.8365-0.8594	100.92	2	199232	ZCS-A2_Slot2-7_1_16401.d	1	1	751	767	Oxidation (M); Phosphorylation (STY)	M8:Oxidation (M):1000.00;T10:Phosphorylation (STY):12.81	PEAKS DB
21	336	B9EJ80	PDZD8_MOUSE	L.EPPT(+79.97)PKAMV.T	Y	18.42	1048.47	9	16.7	525.246	2	21.78	0.7806-0.8035	162.66	6	62397	ZCS-A6_Slot2-11_1_16405.d	1	1	751	759	Phosphorylation (STY)	T4:Phosphorylation (STY):1000.00	PEAKS DB
21	336	B9EJ80	PDZD8_MOUSE	L.EPPTPKAMVT(+79.97)RTAL.R	Y	17.94	1590.78	14	12.7	796.407	2	29.77	1.0189-1.0416	0	4	104228	ZCS-A4_Slot2-9_1_16403.d	0	0	751	764	Phosphorylation (STY)	T10:Phosphorylation (STY):15.73	PEAKS DB
21	336	B9EJ80	PDZD8_MOUSE	L.EPPT(+79.97)PKAM(+15.99)VTRTALRNL.S	Y	17.01	1990.01	17	1.3	664.342	3	41.41	0.8292-0.8521	267.44	4	163668	ZCS-A4_Slot2-9_1_16403.d	1	1	751	767	Phosphorylation (STY); Oxidation (M)	T4:Phosphorylation (STY):0.00;M8:Oxidation (M):1000.00	PEAKS DB
21	336	B9EJ80	PDZD8_MOUSE	L.EPPTPKAMVT(+79.97)RT(+79.97)ALRNLS(+79.97)MQKGFNDKF.C	Y	15.32	3316.49	27	9.2	1106.51	3	55.98	1.0797-1.1023	193.45	5	219954	ZCS-A5_Slot2-10_1_16404.d	1	1	751	777	Phosphorylation (STY)	T10:Phosphorylation (STY):36.87;T12:Phosphorylation (STY):32.94;S18:Phosphorylation (STY):25.66	PEAKS DB
21	336	B9EJ80	PDZD8_MOUSE	L.EPPT(+79.97)PKAMVTRTALRNL.S	Y	15	1974.01	17	1.7	988.009	2	29.26	1.1059-1.1285	706	7	90960	ZCS-A7_Slot2-12_1_16406.d	1	1	751	767	Phosphorylation (STY)	T4:Phosphorylation (STY):3.38	PEAKS DB
21	336	B9EJ80	PDZD8_MOUSE	E.PPTPKAMVTRT(+79.97)AL.R	Y	15.35	1461.74	13	6.2	488.254	3	26.74	0.7558-0.7788	850.37	8	74545	ZCS-A8_Slot2-13_1_16407.d	1	1	752	764	Phosphorylation (STY)	T11:Phosphorylation (STY):12.81	PEAKS DB
21	336	B9EJ80	PDZD8_MOUSE	P.KAMVTRT(+79.97)ALRNL.S	Y	18.52	1452.76	12	6.8	727.391	2	37.91	1.0062-1.0289	6270	2	140639	ZCS-A2_Slot2-7_1_16401.d	2	2	756	767	Phosphorylation (STY)	T7:Phosphorylation (STY):7.32	PEAKS DB
21	336	B9EJ80	PDZD8_MOUSE	K.AMVTRT(+79.97)AL.R	Y	17.65	941.441	8	2.6	471.726	2	70.69	0.8035-0.8265	0	5	265996	ZCS-A5_Slot2-10_1_16404.d	0	0	757	764	Phosphorylation (STY)	T6:Phosphorylation (STY):5.99	PEAKS DB
21	336	B9EJ80	PDZD8_MOUSE	A.M(+15.99)VTRT(+79.97)ALRNL.S	Y	17.59	1269.63	10	-8.6	635.812	2	23.36	0.9525-0.9753	285	2	68958	ZCS-A2_Slot2-7_1_16401.d	1	1	758	767	Oxidation (M); Phosphorylation (STY)	M1:Oxidation (M):1000.00;T5:Phosphorylation (STY):0.00	PEAKS DB
21	336	B9EJ80	PDZD8_MOUSE	L.RNLS(+79.97)MQKG.F	Y	16.29	1012.45	8	-15.3	507.223	2	19.64	0.8081-0.8310	7343.6	7	48871	ZCS-A7_Slot2-12_1_16406.d	1	1	765	772	Phosphorylation (STY)	S4:Phosphorylation (STY):1000.00	PEAKS DB
21	336	B9EJ80	PDZD8_MOUSE	F.C(+57.02)FGDIT(+79.97)I.H	Y	37.07	904.34	7	-7.4	453.172	2	17.08	0.8228-0.8457	104190	5	38623	ZCS-A5_Slot2-10_1_16404.d	8	8	778	784	Carbamidomethylation; Phosphorylation (STY)	C1:Carbamidomethylation:1000.00;T6:Phosphorylation (STY):1000.00	PEAKS DB
21	336	B9EJ80	PDZD8_MOUSE	F.GDIT(+79.97)IHFKY.L	Y	27.49	1172.53	9	-10.9	587.262	2	56.64	0.8466-0.8695	0	9	220866	ZCS-A9_Slot2-14_1_16408.d	0	0	780	788	Phosphorylation (STY)	T4:Phosphorylation (STY):14.62	PEAKS DB
21	336	B9EJ80	PDZD8_MOUSE	F.GDITIHFKY(+79.97)L.K	Y	17.42	1285.61	10	-4.6	1286.61	1	24.96	1.1195-1.1420	0	2	76475	ZCS-A2_Slot2-7_1_16401.d	0	0	780	789	Phosphorylation (STY)	Y9:Phosphorylation (STY):12.35	PEAKS DB
21	336	B9EJ80	PDZD8_MOUSE	F.GDIT(+79.97)IHF.K	Y	16.99	881.368	7	-16.6	441.682	2	21.17	0.7245-0.7475	1523	5	57012	ZCS-A5_Slot2-10_1_16404.d	1	1	780	786	Phosphorylation (STY)	T4:Phosphorylation (STY):1000.00	PEAKS DB
21	336	B9EJ80	PDZD8_MOUSE	F.GDIT(+79.97)IHFKYL.K	Y	15.87	1285.61	10	-3	643.808	2	24.71	0.8978-0.9206	5882.8	9	73052	ZCS-A9_Slot2-14_1_16408.d	1	1	780	789	Phosphorylation (STY)	T4:Phosphorylation (STY):7.38	PEAKS DB
21	336	B9EJ80	PDZD8_MOUSE	L.VEEVST(+79.97)LPKE.E	Y	16.29	1209.55	10	6.8	1210.56	1	25.65	1.4387-1.4609	0	9	77223	ZCS-A9_Slot2-14_1_16408.d	0	0	811	820	Phosphorylation (STY)	T6:Phosphorylation (STY):14.02	PEAKS DB
21	336	B9EJ80	PDZD8_MOUSE	L.VEEVS(+79.97)TLPKEEHF.V	Y	15.13	1622.72	13	-10.1	812.356	2	49.07	1.0343-1.0570	0	7	179417	ZCS-A7_Slot2-12_1_16406.d	0	0	811	823	Phosphorylation (STY)	S5:Phosphorylation (STY):0.00	PEAKS DB
21	336	B9EJ80	PDZD8_MOUSE	H.FVGQMSLSENKHS(+79.97)F.Q	Y	15.79	1689.72	14	12.5	1690.74	1	41.31	1.1321-1.1547	0	9	152974	ZCS-A9_Slot2-14_1_16408.d	0	0	823	836	Phosphorylation (STY)	S13:Phosphorylation (STY):15.08	PEAKS DB
21	336	B9EJ80	PDZD8_MOUSE	L.AETPLC(+57.02)GAT(+79.97)ERR.I	Y	20.82	1439.62	12	2.1	480.88	3	16.15	0.7861-0.8090	0	1	34362	ZCS-A1_Slot2-6_1_16400.d	0	0	879	890	Carbamidomethylation; Phosphorylation (STY)	C6:Carbamidomethylation:1000.00;T9:Phosphorylation (STY):6.92	PEAKS DB
21	336	B9EJ80	PDZD8_MOUSE	L.AETPLC(+57.02)GAT(+79.97)ERRI.D	Y	16.35	1552.71	13	-14	777.347	2	37.04	1.0144-1.0371	383.87	2	136463	ZCS-A2_Slot2-7_1_16401.d	1	1	879	891	Carbamidomethylation; Phosphorylation (STY)	C6:Carbamidomethylation:1000.00;T9:Phosphorylation (STY):30.57	PEAKS DB
21	336	B9EJ80	PDZD8_MOUSE	L.AETPLC(+57.02)GAT(+79.97)ERRIDRTL.K	Y	15.32	2037.97	17	18.2	1020.01	2	48.77	1.1853-1.2078	1065.1	4	201346	ZCS-A4_Slot2-9_1_16403.d	1	1	879	895	Carbamidomethylation; Phosphorylation (STY)	C6:Carbamidomethylation:1000.00;T9:Phosphorylation (STY):3.61	PEAKS DB
21	336	B9EJ80	PDZD8_MOUSE	T.PLC(+57.02)GATERRIDRT(+79.97)L.K	Y	18.17	1736.84	14	19.7	869.441	2	59.42	1.0425-1.0652	142.3	9	233196	ZCS-A9_Slot2-14_1_16408.d	1	1	882	895	Carbamidomethylation; Phosphorylation (STY)	C3:Carbamidomethylation:1000.00;T13:Phosphorylation (STY):15.08	PEAKS DB
21	336	B9EJ80	PDZD8_MOUSE	C.GATERRIDRT(+79.97)LKNL.R	Y	17.2	1721.89	14	17.9	574.979	3	37.16	0.8475-0.8704	836.38	7	127269	ZCS-A7_Slot2-12_1_16406.d	1	1	885	898	Phosphorylation (STY)	T10:Phosphorylation (STY):20.76	PEAKS DB
21	336	B9EJ80	PDZD8_MOUSE	P.PRVEIEANKS(+79.97)VNKT(+79.97)TGL.T	Y	18.93	2014.95	17	4.2	1008.48	2	59.35	1.1366-1.1592	511.19	7	213983	ZCS-A7_Slot2-12_1_16406.d	2	2	911	927	Phosphorylation (STY)	S10:Phosphorylation (STY):56.99;T14:Phosphorylation (STY):0.00	PEAKS DB
21	336	B9EJ80	PDZD8_MOUSE	I.EANKSVNKT(+79.97)TGLT(+79.97)RHIINTSSRL.L	Y	15.85	2699.32	23	-0.3	1350.66	2	64.39	1.3316-1.3540	0	9	255586	ZCS-A9_Slot2-14_1_16408.d	0	0	916	938	Phosphorylation (STY)	T9:Phosphorylation (STY):0.00;T13:Phosphorylation (STY):9.45	PEAKS DB
21	336	B9EJ80	PDZD8_MOUSE	K.SVNKT(+79.97)TGLTRHIINT(+79.97)SSRL.L	Y	15.14	2257.1	19	-2.5	1129.55	2	26.07	1.1907-1.2132	258.8	2	81608	ZCS-A2_Slot2-7_1_16401.d	1	1	920	938	Phosphorylation (STY)	T5:Phosphorylation (STY):0.00;T15:Phosphorylation (STY):11.06	PEAKS DB
21	336	B9EJ80	PDZD8_MOUSE	V.NKT(+79.97)TGLTRHIINTS(+79.97)SRLL.N	Y	23.33	2184.08	18	1.3	1093.04	2	40.63	1.1898-1.2123	0	1	156010	ZCS-A1_Slot2-6_1_16400.d	0	0	922	939	Phosphorylation (STY)	T3:Phosphorylation (STY):0.00;S14:Phosphorylation (STY):0.00	PEAKS DB
21	336	B9EJ80	PDZD8_MOUSE	T.TGLTRHIINT(+79.97)SSRL.L	Y	20.05	1647.85	14	1.5	550.288	3	22.07	0.8457-0.8686	1210.7	1	61809	ZCS-A1_Slot2-6_1_16400.d	1	1	925	938	Phosphorylation (STY)	T10:Phosphorylation (STY):8.69	PEAKS DB
21	336	B9EJ80	PDZD8_MOUSE	L.TRHIINT(+79.97)S(+79.97)SRLLNL.R	Y	27.31	1796.87	14	15.7	899.452	2	9.94	1.0688-1.0914	768.72	5	6060	ZCS-A5_Slot2-10_1_16404.d	1	1	928	941	Phosphorylation (STY)	T7:Phosphorylation (STY):0.00;S8:Phosphorylation (STY):6.90	PEAKS DB
21	336	B9EJ80	PDZD8_MOUSE	L.T(+79.97)RHIINTSSRL.L	Y	25	1376.69	11	14.9	459.91	3	34.51	0.7742-0.7971	1416.7	2	123675	ZCS-A2_Slot2-7_1_16401.d	1	1	928	938	Phosphorylation (STY)	T1:Phosphorylation (STY):34.81	PEAKS DB
21	336	B9EJ80	PDZD8_MOUSE	L.TRHIINT(+79.97)SSRLL.N	Y	24.86	1489.78	12	-5	745.889	2	31.08	1.0407-1.0634	0	2	106457	ZCS-A2_Slot2-7_1_16401.d	0	0	928	939	Phosphorylation (STY)	T7:Phosphorylation (STY):0.00	PEAKS DB
21	336	B9EJ80	PDZD8_MOUSE	L.T(+79.97)RHIINTSSRLL.N	Y	22.61	1489.78	12	13.8	497.603	3	15.81	0.7925-0.8155	379600	7	31869	ZCS-A7_Slot2-12_1_16406.d	5	5	928	939	Phosphorylation (STY)	T1:Phosphorylation (STY):34.81	PEAKS DB
21	336	B9EJ80	PDZD8_MOUSE	L.TRHIINT(+79.97)SS(+79.97)RLL.N	Y	15.34	1569.74	12	16	785.887	2	65.05	0.9917-1.0144	1019.3	6	259939	ZCS-A6_Slot2-11_1_16405.d	1	1	928	939	Phosphorylation (STY)	T7:Phosphorylation (STY):11.06;S9:Phosphorylation (STY):0.00	PEAKS DB
21	336	B9EJ80	PDZD8_MOUSE	L.TRHIINT(+79.97)S(+79.97)SRL.L	Y	15.17	1456.66	11	1.4	729.333	2	20.37	0.9871-1.0098	0	8	47611	ZCS-A8_Slot2-13_1_16407.d	0	0	928	938	Phosphorylation (STY)	T7:Phosphorylation (STY):4.05;S8:Phosphorylation (STY):3.46	PEAKS DB
21	336	B9EJ80	PDZD8_MOUSE	T.RHIINTSS(+79.97)RL.L	Y	24.87	1275.64	10	16.2	638.837	2	48.99	0.9407-0.9635	859.8	1	199161	ZCS-A1_Slot2-6_1_16400.d	1	1	929	938	Phosphorylation (STY)	S8:Phosphorylation (STY):0.00	PEAKS DB
21	336	B9EJ80	PDZD8_MOUSE	H.IINTSS(+79.97)RLL.N	Y	18.23	1095.57	9	9.4	548.794	2	48.52	0.8530-0.8759	215.02	7	177318	ZCS-A7_Slot2-12_1_16406.d	1	1	931	939	Phosphorylation (STY)	S6:Phosphorylation (STY):5.03	PEAKS DB
21	336	B9EJ80	PDZD8_MOUSE	L.LNLRQVS(+79.97)KTRLSEPGTDL.V	Y	20.56	2106.08	18	4	703.035	3	18.35	0.8978-0.9206	90.344	4	47490	ZCS-A4_Slot2-9_1_16403.d	1	1	939	956	Phosphorylation (STY)	S7:Phosphorylation (STY):0.00	PEAKS DB
21	336	B9EJ80	PDZD8_MOUSE	L.LNLRQVS(+79.97)KTR.L	Y	16.17	1293.69	10	8.5	647.856	2	21.6	0.9133-0.9361	1002.2	4	63213	ZCS-A4_Slot2-9_1_16403.d	1	1	939	948	Phosphorylation (STY)	S7:Phosphorylation (STY):80.00	PEAKS DB
21	336	B9EJ80	PDZD8_MOUSE	L.NLRQVSKT(+79.97)RLSEPGTDL.V	Y	24.85	1993	17	-8.5	997.495	2	45.59	1.1483-1.1709	81.926	9	172195	ZCS-A9_Slot2-14_1_16408.d	1	1	940	956	Phosphorylation (STY)	T8:Phosphorylation (STY):0.00	PEAKS DB
21	336	B9EJ80	PDZD8_MOUSE	L.NLRQVS(+79.97)KTRL.S	Y	19.94	1293.69	10	-6.2	647.845	2	17.77	0.8805-0.9033	0	7	40511	ZCS-A7_Slot2-12_1_16406.d	0	0	940	949	Phosphorylation (STY)	S6:Phosphorylation (STY):30.83	PEAKS DB
21	336	B9EJ80	PDZD8_MOUSE	L.NLRQVSKT(+79.97)RLSE.P	Y	16.12	1509.77	12	-18.1	504.251	3	22.77	0.8145-0.8375	158.53	5	65042	ZCS-A5_Slot2-10_1_16404.d	1	1	940	951	Phosphorylation (STY)	T8:Phosphorylation (STY):0.00	PEAKS DB
21	336	B9EJ80	PDZD8_MOUSE	L.NLRQVSKT(+79.97)RL.S	Y	15.29	1293.69	10	-3.9	647.847	2	17.67	0.8850-0.9079	0	5	41385	ZCS-A5_Slot2-10_1_16404.d	0	0	940	949	Phosphorylation (STY)	T8:Phosphorylation (STY):32.28	PEAKS DB
21	336	B9EJ80	PDZD8_MOUSE	L.RQVSKT(+79.97)RL.S	Y	18.43	1066.56	8	17	534.295	2	24.09	0.8548-0.8777	3552.7	8	63534	ZCS-A8_Slot2-13_1_16407.d	2	2	942	949	Phosphorylation (STY)	T6:Phosphorylation (STY):26.31	PEAKS DB
21	336	B9EJ80	PDZD8_MOUSE	L.VEPS(+79.97)PKHTP.N	Y	18.35	1070.48	9	15.3	1071.5	1	27.95	1.1682-1.1907	0	2	90865	ZCS-A2_Slot2-7_1_16401.d	0	0	957	965	Phosphorylation (STY)	S4:Phosphorylation (STY):8.26	PEAKS DB
21	336	B9EJ80	PDZD8_MOUSE	N.SPSKRGNS(+79.97)AGIKL.M	Y	16.62	1393.71	13	10.1	1394.72	1	57.51	0.9197-0.9425	0	4	243903	ZCS-A4_Slot2-9_1_16403.d	0	0	982	994	Phosphorylation (STY)	S8:Phosphorylation (STY):23.70	PEAKS DB
21	336	B9EJ80	PDZD8_MOUSE	R.KEGGLDDSVFIAVKEIGRDLY(+79.97).R	Y	15.74	2403.17	21	3.4	601.799	4	17.43	0.8658-0.8887	0	5	40285	ZCS-A5_Slot2-10_1_16404.d	0	0	997	1017	Phosphorylation (STY)	Y21:Phosphorylation (STY):39.02	PEAKS DB
21	336	B9EJ80	PDZD8_MOUSE	G.GLDDS(+79.97)VF.I	Y	18.6	831.305	7	-15.8	416.651	2	39.95	0.7254-0.7484	1128.8	6	147710	ZCS-A6_Slot2-11_1_16405.d	1	1	1000	1006	Phosphorylation (STY)	S5:Phosphorylation (STY):1000.00	PEAKS DB
21	336	B9EJ80	PDZD8_MOUSE	F.IAVKEIGRDLY(+79.97)RGLPTEERI.Q	Y	22.93	2407.26	20	-2	602.819	4	24.62	0.7420-0.7650	0	1	74239	ZCS-A1_Slot2-6_1_16400.d	0	0	1007	1026	Phosphorylation (STY)	Y11:Phosphorylation (STY):3.36	PEAKS DB
21	336	B9EJ80	PDZD8_MOUSE	L.Y(+79.97)RGLPTEERI.Q	Y	21.86	1312.62	10	-0.6	1313.62	1	33.58	1.1176-1.1402	0	2	119114	ZCS-A2_Slot2-7_1_16401.d	0	0	1017	1026	Phosphorylation (STY)	Y1:Phosphorylation (STY):17.91	PEAKS DB
21	336	B9EJ80	PDZD8_MOUSE	L.Y(+79.97)RGLPTEERIQKLEF.M	Y	16.69	1957.97	15	-0.5	979.986	2	51.45	1.1529-1.1754	141.35	1	211760	ZCS-A1_Slot2-6_1_16400.d	1	1	1017	1031	Phosphorylation (STY)	Y1:Phosphorylation (STY):0.00	PEAKS DB
21	336	B9EJ80	PDZD8_MOUSE	L.YRGLPT(+79.97)EERIQKL.E	Y	15.47	1681.86	13	-13	841.92	2	32.61	1.0643-1.0869	265.98	1	114239	ZCS-A1_Slot2-6_1_16400.d	1	1	1017	1029	Phosphorylation (STY)	T6:Phosphorylation (STY):23.70	PEAKS DB
21	336	B9EJ80	PDZD8_MOUSE	Y.RGLPT(+79.97)EERI.Q	Y	24.46	1149.55	9	-5.7	575.778	2	24.33	0.8731-0.8960	681.54	8	64384	ZCS-A8_Slot2-13_1_16407.d	1	1	1018	1026	Phosphorylation (STY)	T5:Phosphorylation (STY):1000.00	PEAKS DB
21	336	B9EJ80	PDZD8_MOUSE	L.EHNNS(+79.97)LVREEKETNDT(+79.97)RKKS(+79.97)VL.S	Y	16.08	2865.25	22	-3.1	956.081	3	40.13	0.9589-0.9817	0	7	140809	ZCS-A7_Slot2-12_1_16406.d	0	0	1045	1066	Phosphorylation (STY)	S5:Phosphorylation (STY):5.59;T16:Phosphorylation (STY):19.05;S20:Phosphorylation (STY):34.75	PEAKS DB
21	336	B9EJ80	PDZD8_MOUSE	N.S(+79.97)LVREEKET(+79.97)NDTRKKSVL.S	Y	16.38	2291.09	18	-3.6	1146.54	2	53.58	1.1601-1.1826	32909	2	219154	ZCS-A2_Slot2-7_1_16401.d	1	1	1049	1066	Phosphorylation (STY)	S1:Phosphorylation (STY):0.00;T9:Phosphorylation (STY):0.00	PEAKS DB
21	336	B9EJ80	PDZD8_MOUSE	T.NDTRKKS(+79.97)VLS(+79.97)AAL.A	Y	16.04	1561.73	13	15.4	781.879	2	12.39	1.0080-1.0307	16290	1	17006	ZCS-A1_Slot2-6_1_16400.d	1	1	1058	1070	Phosphorylation (STY)	S7:Phosphorylation (STY):67.69;S10:Phosphorylation (STY):52.22	PEAKS DB
21	336	B9EJ80	PDZD8_MOUSE	V.LSAALAKS(+79.97)GERL.Q	Y	22.26	1294.66	12	0.8	648.336	2	37.03	0.9215-0.9443	130830	3	116885	ZCS-A3_Slot2-8_1_16402.d	3	3	1066	1077	Phosphorylation (STY)	S8:Phosphorylation (STY):30.57	PEAKS DB
21	336	B9EJ80	PDZD8_MOUSE	L.SAALAKS(+79.97)GERLQALT(+79.97)L.L	Y	18.4	1787.86	16	16.7	894.947	2	15.25	1.1005-1.1231	851.5	1	30484	ZCS-A1_Slot2-6_1_16400.d	1	1	1067	1082	Phosphorylation (STY)	S7:Phosphorylation (STY):13.13;T15:Phosphorylation (STY):16.04	PEAKS DB
21	336	B9EJ80	PDZD8_MOUSE	L.SAALAKS(+79.97)GERL.Q	Y	17.99	1181.58	11	15.2	591.804	2	48.27	0.8914-0.9142	3309.8	1	195580	ZCS-A1_Slot2-6_1_16400.d	3	3	1067	1077	Phosphorylation (STY)	S7:Phosphorylation (STY):16.36	PEAKS DB
21	336	B9EJ80	PDZD8_MOUSE	L.S(+79.97)AALAKSGERLQALT.L	Y	17.31	1594.81	15	16	399.714	4	12.9	0.7530-0.7760	0	2	19788	ZCS-A2_Slot2-7_1_16401.d	0	0	1067	1081	Phosphorylation (STY)	S1:Phosphorylation (STY):0.00	PEAKS DB
21	336	B9EJ80	PDZD8_MOUSE	A.LAKS(+79.97)GERLQAL.T	Y	19.24	1264.65	11	-3.2	633.329	2	16.64	0.9106-0.9334	69.114	5	36273	ZCS-A5_Slot2-10_1_16404.d	1	1	1070	1080	Phosphorylation (STY)	S4:Phosphorylation (STY):1000.00	PEAKS DB
21	336	B9EJ80	PDZD8_MOUSE	L.AKSGERLQALT(+79.97)L.L	Y	18.8	1365.7	12	14.3	683.865	2	44.52	0.9635-0.9862	66459	4	179507	ZCS-A4_Slot2-9_1_16403.d	2	2	1071	1082	Phosphorylation (STY)	T11:Phosphorylation (STY):64.00	PEAKS DB
21	336	B9EJ80	PDZD8_MOUSE	L.AKS(+79.97)GERLQALTLL.M	Y	15.69	1478.79	13	-9.6	493.929	3	63.4	0.8219-0.8448	136.71	1	268181	ZCS-A1_Slot2-6_1_16400.d	1	1	1071	1083	Phosphorylation (STY)	S3:Phosphorylation (STY):10.87	PEAKS DB
21	336	B9EJ80	PDZD8_MOUSE	L.QALT(+79.97)LLMIHY.R	Y	17.51	1281.62	10	-4.7	641.81	2	63.63	0.9179-0.9407	3042.8	3	198034	ZCS-A3_Slot2-8_1_16402.d	1	1	1078	1087	Phosphorylation (STY)	T4:Phosphorylation (STY):23.62	PEAKS DB
21	336	B9EJ80	PDZD8_MOUSE	L.TLLMIHYRAGIEDIET(+79.97)L.E	Y	17.35	2067.01	17	-2.5	517.756	4	32.83	0.7723-0.7953	0	1	115313	ZCS-A1_Slot2-6_1_16400.d	0	0	1081	1097	Phosphorylation (STY)	T16:Phosphorylation (STY):6.45	PEAKS DB
21	336	B9EJ80	PDZD8_MOUSE	L.T(+79.97)LLMIHYRAGI.E	Y	17.03	1366.68	11	-2.6	684.344	2	17.07	1.0180-1.0407	0	5	38599	ZCS-A5_Slot2-10_1_16404.d	0	0	1081	1091	Phosphorylation (STY)	T1:Phosphorylation (STY):28.13	PEAKS DB
21	336	B9EJ80	PDZD8_MOUSE	L.LMIHY(+79.97)RAGIEDIET.L	Y	33.4	1739.8	14	-1.6	870.9	2	49.26	1.0760-1.0987	789.35	2	198058	ZCS-A2_Slot2-7_1_16401.d	1	1	1083	1096	Phosphorylation (STY)	Y5:Phosphorylation (STY):66.16	PEAKS DB
21	336	B9EJ80	PDZD8_MOUSE	L.LM(+15.99)IHY(+79.97)RAGIEDIETL.E	Y	21.82	1868.87	15	12.8	935.451	2	54.96	1.1601-1.1826	662.44	8	190099	ZCS-A8_Slot2-13_1_16407.d	1	1	1083	1097	Oxidation (M); Phosphorylation (STY)	M2:Oxidation (M):1000.00;Y5:Phosphorylation (STY):18.61	PEAKS DB
21	336	B9EJ80	PDZD8_MOUSE	L.LM(+15.99)IHYRAGIEDIET(+79.97)L.E	Y	17.74	1868.87	15	16.6	935.457	2	45.38	1.1140-1.1366	0	4	183964	ZCS-A4_Slot2-9_1_16403.d	0	0	1083	1097	Oxidation (M); Phosphorylation (STY)	M2:Oxidation (M):1000.00;T14:Phosphorylation (STY):10.16	PEAKS DB
21	336	B9EJ80	PDZD8_MOUSE	L.LMIHY(+79.97)RAGI.E	Y	16.84	1152.55	9	1	577.281	2	36.12	0.8741-0.8969	817.22	1	132453	ZCS-A1_Slot2-6_1_16400.d	1	1	1083	1091	Phosphorylation (STY)	Y5:Phosphorylation (STY):1000.00	PEAKS DB
21	336	B9EJ80	PDZD8_MOUSE	L.LM(+15.99)IHY(+79.97)RAGI.E	Y	16.22	1168.55	9	18.5	585.289	2	49.07	0.8713-0.8942	3191	4	202581	ZCS-A4_Slot2-9_1_16403.d	1	1	1083	1091	Oxidation (M); Phosphorylation (STY)	M2:Oxidation (M):1000.00;Y5:Phosphorylation (STY):1000.00	PEAKS DB
21	336	B9EJ80	PDZD8_MOUSE	L.M(+15.99)IHYRAGIEDIET(+79.97)L.E	Y	23.47	1755.79	14	6.5	878.905	2	33.83	1.0959-1.1185	14906	9	115935	ZCS-A9_Slot2-14_1_16408.d	1	1	1084	1097	Oxidation (M); Phosphorylation (STY)	M1:Oxidation (M):1000.00;T13:Phosphorylation (STY):17.44	PEAKS DB
21	336	B9EJ80	PDZD8_MOUSE	L.MIHYRAGIEDIET(+79.97)L.E	Y	16.54	1739.8	14	8.2	870.907	2	46.73	1.0452-1.0679	426.4	7	169242	ZCS-A7_Slot2-12_1_16406.d	1	1	1084	1097	Phosphorylation (STY)	T13:Phosphorylation (STY):32.47	PEAKS DB
21	336	B9EJ80	PDZD8_MOUSE	Y.RAGIEDIET(+79.97)L.E	Y	17.52	1195.55	10	-9.5	598.773	2	35.56	0.8905-0.9133	8490.4	5	125094	ZCS-A5_Slot2-10_1_16404.d	2	2	1088	1097	Phosphorylation (STY)	T9:Phosphorylation (STY):1000.00	PEAKS DB
21	336	B9EJ80	PDZD8_MOUSE	R.AGIEDIETLENLS(+79.97)L.D	Y	29.22	1595.73	14	-14.6	798.86	2	22.78	1.0225-1.0452	5776.9	9	64158	ZCS-A9_Slot2-14_1_16408.d	1	1	1089	1102	Phosphorylation (STY)	S13:Phosphorylation (STY):76.17	PEAKS DB
21	336	B9EJ80	PDZD8_MOUSE	R.AGIEDIET(+79.97)LENL.S	Y	17.16	1395.62	12	14.3	698.822	2	55	0.9544-0.9771	407.71	7	201900	ZCS-A7_Slot2-12_1_16406.d	1	1	1089	1100	Phosphorylation (STY)	T8:Phosphorylation (STY):1000.00	PEAKS DB
21	336	B9EJ80	PDZD8_MOUSE	G.IEDIETLENLS(+79.97)L.D	Y	19.1	1467.67	12	1.6	734.841	2	37.62	0.9798-1.0026	942.93	6	136370	ZCS-A6_Slot2-11_1_16405.d	1	1	1091	1102	Phosphorylation (STY)	S11:Phosphorylation (STY):26.93	PEAKS DB
21	336	B9EJ80	PDZD8_MOUSE	E.DIETLENLS(+79.97)L.D	Y	19.25	1225.55	10	-8.2	613.772	2	35.43	0.9024-0.9252	474.71	8	113507	ZCS-A8_Slot2-13_1_16407.d	1	1	1093	1102	Phosphorylation (STY)	S9:Phosphorylation (STY):22.36	PEAKS DB
21	336	B9EJ80	PDZD8_MOUSE	L.ENLSLDQHS(+79.97)KKMNKY.A	Y	15.45	1913.87	15	17.4	638.973	3	36.89	0.8292-0.8521	908.38	2	135431	ZCS-A2_Slot2-7_1_16401.d	1	1	1098	1112	Phosphorylation (STY)	S9:Phosphorylation (STY):6.80	PEAKS DB
21	336	B9EJ80	PDZD8_MOUSE	L.SLDQHS(+79.97)KKMNKY.A	Y	18.61	1557.7	12	2.4	779.856	2	21.72	0.9953-1.0180	666.32	5	59900	ZCS-A5_Slot2-10_1_16404.d	1	1	1101	1112	Phosphorylation (STY)	S6:Phosphorylation (STY):14.62	PEAKS DB
21	336	B9EJ80	PDZD8_MOUSE	L.SLDQHS(+79.97)KKM(+15.99)NKY.A	Y	16.32	1573.7	12	10.9	525.575	3	11.96	0.7797-0.8026	0	6	16229	ZCS-A6_Slot2-11_1_16405.d	0	0	1101	1112	Phosphorylation (STY); Oxidation (M)	S6:Phosphorylation (STY):5.14;M9:Oxidation (M):1000.00	PEAKS DB
21	336	B9EJ80	PDZD8_MOUSE	L.SLDQHSKKM(+15.99)NKY(+79.97).A	Y	15.23	1573.7	12	-9	525.565	3	29.54	0.7236-0.7466	964.36	8	87018	ZCS-A8_Slot2-13_1_16407.d	1	1	1101	1112	Oxidation (M); Phosphorylation (STY)	M9:Oxidation (M):1000.00;Y12:Phosphorylation (STY):6.67	PEAKS DB
21	336	B9EJ80	PDZD8_MOUSE	Y.ADDTEEDLDSEIS(+79.97)QL.I	Y	24.63	1758.67	15	15.7	880.352	2	15.95	1.0298-1.0525	1440.6	3	28283	ZCS-A3_Slot2-8_1_16402.d	1	1	1113	1127	Phosphorylation (STY)	S13:Phosphorylation (STY):16.66	PEAKS DB
21	336	B9EJ80	PDZD8_MOUSE	L.IDSQPFS(+79.97)NI.S	Y	20.03	1099.46	9	7	550.738	2	61.64	0.8356-0.8585	6161.7	1	259516	ZCS-A1_Slot2-6_1_16400.d	1	1	1128	1136	Phosphorylation (STY)	S7:Phosphorylation (STY):23.44	PEAKS DB
21	336	B9EJ80	PDZD8_MOUSE	P.FS(+79.97)NISDDLF.G	Y	18.98	1136.44	9	8.8	1137.45	1	51.82	1.4307-1.4529	0	3	174677	ZCS-A3_Slot2-8_1_16402.d	0	0	1133	1141	Phosphorylation (STY)	S2:Phosphorylation (STY):6.63	PEAKS DB
21	336	B9EJ80	PDZD8_MOUSE	P.FSNIS(+79.97)DDLF.G	Y	18.9	1136.44	9	7.6	1137.45	1	51.54	1.4503-1.4725	0	4	214694	ZCS-A4_Slot2-9_1_16403.d	0	0	1133	1141	Phosphorylation (STY)	S5:Phosphorylation (STY):5.77	PEAKS DB
21	336	B9EJ80	PDZD8_MOUSE	F.SNIS(+79.97)DDLF.G	Y	27.82	989.374	8	1.5	495.692	2	67.01	0.7944-0.8173	0	3	202124	ZCS-A3_Slot2-8_1_16402.d	0	0	1134	1141	Phosphorylation (STY)	S4:Phosphorylation (STY):0.00	PEAKS DB
21	336	B9EJ80	PDZD8_MOUSE	F.SNIS(+79.97)DDL.F	Y	18.6	842.306	7	-4.7	422.156	2	29.48	0.7300-0.7530	1372.5	3	83256	ZCS-A3_Slot2-8_1_16402.d	1	1	1134	1140	Phosphorylation (STY)	S4:Phosphorylation (STY):4.52	PEAKS DB
10	32	Q8VDD5	MYH9_MOUSE	R.RIVRKGTGDC(+57.02)S(+79.97)DEEVDGKADGADAKAAE	Y	72.08	2999.33	28	4.8	750.838	4	11.32	0.9206-0.9434	8118.5	8	11235	ZCS-A8_Slot2-13_1_16407.d	2	2	1933	1960	Carbamidomethylation; Phosphorylation (STY)	C10:Carbamidomethylation:1000.00;S11:Phosphorylation (STY):6.65	PEAKS DB
10	32	Q8VDD5	MYH9_MOUSE	R.KGTGDC(+57.02)S(+79.97)DEEVDGKADGADAKAAE	Y	64.55	2474.97	24	1.3	825.995	3	12.73	0.8896-0.9124	6588.7	8	17019	ZCS-A8_Slot2-13_1_16407.d	1	1	1937	1960	Carbamidomethylation; Phosphorylation (STY)	C6:Carbamidomethylation:1000.00;S7:Phosphorylation (STY):22.37	PEAKS DB
10	32	Q8VDD5	MYH9_MOUSE	R.IVRKGTGDC(+57.02)S(+79.97)DEEVDGKADGADAKAAE	Y	59.78	2843.23	27	6.7	711.814	4	12.37	0.9051-0.9279	3333.5	8	15620	ZCS-A8_Slot2-13_1_16407.d	1	1	1934	1960	Carbamidomethylation; Phosphorylation (STY)	C9:Carbamidomethylation:1000.00;S10:Phosphorylation (STY):8.87	PEAKS DB
12	31	Q8BTM8	FLNA_MOUSE	R.RAPS(+79.97)VANIGSHC(+57.02)DL.S	Y	55.48	1575.69	14	0.3	788.846	2	27.74	0.9953-1.0180	13598	8	78718	ZCS-A8_Slot2-13_1_16407.d	2	2	2149	2162	Phosphorylation (STY); Carbamidomethylation	S4:Phosphorylation (STY):62.09;C12:Carbamidomethylation:1000.00	PEAKS DB
2	38	P01865	GCAM_MOUSE	G.C(+57.02)LVKGYFPEPVT(+79.97)L.T	N	40.74	1601.76	13	-5.9	801.875	2	59.71	1.0280-1.0507	10413	6	238817	ZCS-A6_Slot2-11_1_16405.d	1	1	26	38	Carbamidomethylation; Phosphorylation (STY)	C1:Carbamidomethylation:1000.00;T12:Phosphorylation (STY):68.47	PEAKS DB
21	46	Q62261	SPTB2_MOUSE	R.RPPSPDPNT(+79.97)KVSEEAESQQW.D	Y	49.06	2361.03	20	-0.4	788.011	3	28.93	0.8987-0.9215	1411.5	8	84047	ZCS-A8_Slot2-13_1_16407.d	1	1	2099	2118	Phosphorylation (STY)	T9:Phosphorylation (STY):0.00	PEAKS DB
21	46	Q62261	SPTB2_MOUSE	W.DTSKGDQVSQNGLPAEQGS(+79.97)PRM(+15.99)AGTM(+15.99).E	Y	34.44	2773.17	26	-0.7	925.39	3	21.83	0.9352-0.9580	516.45	8	53650	ZCS-A8_Slot2-13_1_16407.d	1	1	2119	2144	Phosphorylation (STY); Oxidation (M)	S19:Phosphorylation (STY):1.69;M22:Oxidation (M):1000.00;M26:Oxidation (M):1000.00	PEAKS DB
30	45	Q61879	MYH10_MOUSE	L.HIEGASLELSDDDT(+79.97)ESKTSDVNDTQPPQSE	Y	62.63	3323.38	30	-1.2	1108.79	3	32.64	1.0380-1.0606	1381.1	8	101000	ZCS-A8_Slot2-13_1_16407.d	1	1	1947	1976	Phosphorylation (STY)	T14:Phosphorylation (STY):0.00	PEAKS DB
30	45	Q61879	MYH10_MOUSE	L.ELS(+79.97)DDDTESKTSDVNDTQPPQSE	Y	50.81	2616.02	23	2.3	1309.01	2	24.21	1.2024-1.2249	7024	8	63551	ZCS-A8_Slot2-13_1_16407.d	1	1	1954	1976	Phosphorylation (STY)	S3:Phosphorylation (STY):19.86	PEAKS DB
51	51	P39447	ZO1_MOUSE	T.VHKPELSSKTPT(+79.97)SPKTL.M	Y	57.67	1929	17	1.6	644.003	3	17.6	0.8301-0.8530	3505.4	8	36131	ZCS-A8_Slot2-13_1_16407.d	1	1	1555	1571	Phosphorylation (STY)	T12:Phosphorylation (STY):8.14	PEAKS DB
51	51	P39447	ZO1_MOUSE	Y.IEKQAS(+79.97)RDLEQPSY.R	Y	50.17	1742.79	14	-2.1	872.394	2	20.51	1.0416-1.0643	3745.8	8	48058	ZCS-A8_Slot2-13_1_16407.d	1	1	1046	1059	Phosphorylation (STY)	S6:Phosphorylation (STY):104.64	PEAKS DB
51	51	P39447	ZO1_MOUSE	Y.TDQELDETLNDEVGT(+79.97)PPESAIT.R	Y	41.22	2453.04	22	5.8	1227.53	2	51.64	1.2321-1.2546	940.04	8	180215	ZCS-A8_Slot2-13_1_16407.d	2	2	854	875	Phosphorylation (STY)	T15:Phosphorylation (STY):16.51	PEAKS DB
73	53	P14869	RLA0_MOUSE	A.KAEAKEES(+79.97)EESDEDM(+15.99)GF.G	Y	66.68	2025.74	17	-0.4	1013.87	2	16.4	1.1095-1.1321	10836	2	36073	ZCS-A2_Slot2-7_1_16401.d	1	1	297	313	Phosphorylation (STY); Oxidation (M)	S8:Phosphorylation (STY):57.45;M15:Oxidation (M):1000.00	PEAKS DB
73	53	P14869	RLA0_MOUSE	A.KAEAKEESEES(+79.97)DEDMGF.G	Y	65.08	2009.74	17	-1.2	1005.87	2	23.56	1.1032-1.1258	15681	2	69504	ZCS-A2_Slot2-7_1_16401.d	1	1	297	313	Phosphorylation (STY)	S11:Phosphorylation (STY):50.22	PEAKS DB
73	53	P14869	RLA0_MOUSE	A.KAEAKEESEES(+79.97)DEDM(+15.99)GF.G	Y	58.65	2025.74	17	0.3	1013.87	2	16.13	1.1068-1.1294	29922	2	34878	ZCS-A2_Slot2-7_1_16401.d	1	1	297	313	Phosphorylation (STY); Oxidation (M)	S11:Phosphorylation (STY):16.66;M15:Oxidation (M):1000.00	PEAKS DB
73	53	P14869	RLA0_MOUSE	A.KAEAKEES(+79.97)EESDEDMGF.G	Y	57.84	2009.74	17	-2.3	1005.87	2	24.07	1.1213-1.1438	2922.7	2	72270	ZCS-A2_Slot2-7_1_16401.d	1	1	297	313	Phosphorylation (STY)	S8:Phosphorylation (STY):24.24	PEAKS DB
73	53	P14869	RLA0_MOUSE	A.KAEAKEES(+79.97)EES(+79.97)DEDM(+15.99)GF.G	Y	57.32	2105.71	17	-2.7	1053.85	2	20.2	1.1140-1.1366	15800	2	54482	ZCS-A2_Slot2-7_1_16401.d	1	1	297	313	Phosphorylation (STY); Oxidation (M)	S8:Phosphorylation (STY):1000.00;S11:Phosphorylation (STY):1000.00;M15:Oxidation (M):1000.00	PEAKS DB
22	248	P84751	HVM63_MOUSE	G.C(+57.02)LVKGYFPEPVT(+79.97)L.T	N	40.74	1601.76	13	-5.9	801.875	2	59.71	1.0280-1.0507	10413	6	238817	ZCS-A6_Slot2-11_1_16405.d	1	1	147	159	Carbamidomethylation; Phosphorylation (STY)	C1:Carbamidomethylation:1000.00;T12:Phosphorylation (STY):68.47	PEAKS DB
93	79	P58871	HVM63_MOUSE	C.SVS(+79.97)PEPTGPESSSRW.L	Y	48.15	1681.7	15	1.2	841.852	2	29.99	1.0062-1.0289	2543.1	8	89003	ZCS-A8_Slot2-13_1_16407.d	1	1	671	685	Phosphorylation (STY)	S3:Phosphorylation (STY):5.99	PEAKS DB
93	79	P58871	HVM63_MOUSE	L.SSRPSS(+79.97)PC(+57.02)HSQL.S	Y	37.45	1421.58	12	4.9	711.794	2	11.91	0.9407-0.9635	2047.5	8	13786	ZCS-A8_Slot2-13_1_16407.d	1	1	304	315	Phosphorylation (STY); Carbamidomethylation	S6:Phosphorylation (STY):10.11;C8:Carbamidomethylation:1000.00	PEAKS DB
72	68	Q64337	SQSTM_MOUSE	L.ESVGQPEEQMESGNC(+57.02)S(+79.97)GGDDDW.T	Y	67.35	2491.84	22	7.5	1246.93	2	42.23	1.1754-1.1979	454.48	7	149749	ZCS-A7_Slot2-12_1_16406.d	1	1	319	340	Carbamidomethylation; Phosphorylation (STY)	C15:Carbamidomethylation:1000.00;S16:Phosphorylation (STY):28.74	PEAKS DB
72	68	Q64337	SQSTM_MOUSE	L.QM(+15.99)PESEGPSS(+79.97)LDPSQEGPTGL.K	Y	55.98	2237.9	21	2.2	1119.95	2	44.24	1.1511-1.1736	2074.2	7	159076	ZCS-A7_Slot2-12_1_16406.d	1	1	359	379	Oxidation (M); Phosphorylation (STY)	M2:Oxidation (M):1000.00;S10:Phosphorylation (STY):12.28	PEAKS DB
72	68	Q64337	SQSTM_MOUSE	L.QMPESEGPSS(+79.97)LDPSQEGPTGL.K	Y	53.59	2221.91	21	2.1	1111.96	2	47.77	1.1556-1.1781	3311.7	7	173985	ZCS-A7_Slot2-12_1_16406.d	1	1	359	379	Phosphorylation (STY)	S10:Phosphorylation (STY):9.34	PEAKS DB
72	68	Q64337	SQSTM_MOUSE	L.QM(+15.99)PESEGPS(+79.97)SLDPSQEGPTGL.K	Y	53.07	2237.9	21	2.2	1119.95	2	44.24	1.1682-1.1907	2074.2	7	158635	ZCS-A7_Slot2-12_1_16406.d	1	1	359	379	Oxidation (M); Phosphorylation (STY)	M2:Oxidation (M):1000.00;S9:Phosphorylation (STY):0.00	PEAKS DB
72	68	Q64337	SQSTM_MOUSE	L.SSKEVDPSTGELQS(+79.97)L.Q	Y	44.06	1655.73	15	-0.5	828.865	2	34.31	1.0271-1.0498	1116.2	7	114216	ZCS-A7_Slot2-12_1_16406.d	1	1	344	358	Phosphorylation (STY)	S14:Phosphorylation (STY):41.71	PEAKS DB
72	68	Q64337	SQSTM_MOUSE	Q.SLQM(+15.99)PESEGPSS(+79.97)LDPSQEGPTGL.K	Y	41.1	2438.02	23	0.8	1220.01	2	48.15	1.1691-1.1916	0	7	175670	ZCS-A7_Slot2-12_1_16406.d	0	0	357	379	Oxidation (M); Phosphorylation (STY)	M4:Oxidation (M):1000.00;S12:Phosphorylation (STY):9.34	PEAKS DB
72	68	Q64337	SQSTM_MOUSE	M.KKIALESVGQPEEQM(+15.99)ES(+79.97)GNC(+57.02)SGGDDDW.T	Y	34.8	3061.23	27	-6.1	1021.4	3	34.71	0.9662-0.9889	293.66	7	115918	ZCS-A7_Slot2-12_1_16406.d	1	1	314	340	Oxidation (M); Phosphorylation (STY); Carbamidomethylation	M15:Oxidation (M):1000.00;S17:Phosphorylation (STY):4.73;C20:Carbamidomethylation:1000.00	PEAKS DB
120	80	Q99PL5	RRBP1_MOUSE	L.KEARAENSQLT(+79.97)ERIRS(+79.97)IEAL.L	Y	33.23	2473.17	20	-2.7	825.391	3	46.2	0.9261-0.9489	5096.4	2	182740	ZCS-A2_Slot2-7_1_16401.d	1	1	1147	1166	Phosphorylation (STY)	T11:Phosphorylation (STY):9.42;S16:Phosphorylation (STY):0.00	PEAKS DB
115	66	P26231	CTNA1_MOUSE	M.IRTPEELDDS(+79.97)DFETEDF.D	Y	64.65	2136.84	17	0.6	1069.42	2	49.81	1.1601-1.1826	27919	1	203184	ZCS-A1_Slot2-6_1_16400.d	3	3	632	648	Phosphorylation (STY)	S10:Phosphorylation (STY):72.09	PEAKS DB
115	66	P26231	CTNA1_MOUSE	L.MIRTPEELDDS(+79.97)DFETEDF.D	Y	55.37	2267.88	18	1.3	1134.94	2	51.68	1.1799-1.2024	2356.8	1	213105	ZCS-A1_Slot2-6_1_16400.d	1	1	631	648	Phosphorylation (STY)	S11:Phosphorylation (STY):49.79	PEAKS DB
115	66	P26231	CTNA1_MOUSE	L.M(+15.99)IRTPEELDDS(+79.97)DFETEDF.D	Y	52.39	2283.88	18	1.6	1142.94	2	49.74	1.1898-1.2123	5101.9	1	203015	ZCS-A1_Slot2-6_1_16400.d	1	1	631	648	Oxidation (M); Phosphorylation (STY)	M1:Oxidation (M):1000.00;S11:Phosphorylation (STY):42.89	PEAKS DB
28	685	P01837	IGKC_MOUSE	N.FY(+79.97)PKDINVKW.K	Y	45.76	1388.65	10	14.6	463.895	3	36.54	0.7898-0.8127	105630	4	138333	ZCS-A4_Slot2-9_1_16403.d	2	2	32	41	Phosphorylation (STY)	Y2:Phosphorylation (STY):1000.00	PEAKS DB
28	685	P01837	IGKC_MOUSE	N.NFY(+79.97)PKDINVKW.K	Y	45.47	1502.7	11	17.2	752.363	2	39.13	0.9980-1.0207	18981	4	152207	ZCS-A4_Slot2-9_1_16403.d	1	1	31	41	Phosphorylation (STY)	Y3:Phosphorylation (STY):1000.00	PEAKS DB
89	72	E9Q5G3	KIF23_MOUSE	Y.MLTHQELAS(+79.97)DGEIQTKVIKGDVY.K	Y	55.02	2654.27	23	-1.2	885.757	3	36.71	0.9653-0.9880	922.78	1	135652	ZCS-A1_Slot2-6_1_16400.d	1	1	852	874	Phosphorylation (STY)	S9:Phosphorylation (STY):7.97	PEAKS DB
89	72	E9Q5G3	KIF23_MOUSE	F.KSNDRNS(+79.97)MEIQC(+57.02)EVDALL.E	Y	37.07	2200.95	18	-1.7	734.652	3	50.52	0.8530-0.8759	255.44	1	207044	ZCS-A1_Slot2-6_1_16400.d	1	1	154	171	Phosphorylation (STY); Carbamidomethylation	S7:Phosphorylation (STY):10.19;C12:Carbamidomethylation:1000.00	PEAKS DB
88	97	P30999	CTND1_MOUSE	L.AQHERGSLAS(+79.97)LDSL.R	Y	35.9	1562.71	14	4.6	782.361	2	33.5	1.0053-1.0280	684.18	1	118739	ZCS-A1_Slot2-6_1_16400.d	1	1	340	353	Phosphorylation (STY)	S10:Phosphorylation (STY):22.34	PEAKS DB
147	100	P14873	MAP1B_MOUSE	L.EVVS(+79.97)PSQSVTGSAGHTPY.Y	Y	49.65	1881.81	18	5.3	941.914	2	32.33	1.0815-1.1041	400.71	3	95923	ZCS-A3_Slot2-8_1_16402.d	1	1	1314	1331	Phosphorylation (STY)	S4:Phosphorylation (STY):5.47	PEAKS DB
147	100	P14873	MAP1B_MOUSE	L.ALDERKLGGDVS(+79.97)PTQIDVSQF.G	Y	32.84	2354.12	21	1	785.709	3	44.97	0.8942-0.9170	636.31	3	149951	ZCS-A3_Slot2-8_1_16402.d	1	1	1486	1506	Phosphorylation (STY)	S12:Phosphorylation (STY):0.00	PEAKS DB
191	96	O55028	BCKD_MOUSE	R.ST(+79.97)SATDTHHVEL.A	Y	50.57	1376.56	12	0.6	689.284	2	19.95	0.9516-0.9744	4888.3	2	52558	ZCS-A2_Slot2-7_1_16401.d	1	1	31	42	Phosphorylation (STY)	T2:Phosphorylation (STY):0.00	PEAKS DB
154	73	Q9QZQ1	AFAD_MOUSE	W.INQSSSVESSTSS(+79.97)QEHL.N	Y	53.9	1898.79	17	2.4	950.398	2	22.34	1.0887-1.1113	472.12	8	55798	ZCS-A8_Slot2-13_1_16407.d	1	1	1306	1322	Phosphorylation (STY)	S13:Phosphorylation (STY):12.28	PEAKS DB
154	73	Q9QZQ1	AFAD_MOUSE	N.VANQPPS(+79.97)PGGKGPY.T	Y	40.96	1447.65	14	-3.1	724.825	2	21.13	0.9534-0.9762	3246.6	8	50634	ZCS-A8_Slot2-13_1_16407.d	1	1	1176	1189	Phosphorylation (STY)	S7:Phosphorylation (STY):34.57	PEAKS DB
87	108	P20152	VIME_MOUSE	L.LEGEESRISLPLPTFSS(+79.97)L.N	Y	40.51	2054	18	-2.6	1028	2	64.7	1.1357-1.1583	0	4	281181	ZCS-A4_Slot2-9_1_16403.d	0	0	404	421	Phosphorylation (STY)	S17:Phosphorylation (STY):0.00	PEAKS DB
40	140	P01867	IGG2B_MOUSE	S.VYPLAPGC(+57.02)GDT(+79.97)TGSSVTL.G	Y	45.6	1873.82	18	15.8	937.924	2	51.88	1.1853-1.2078	59697	6	205188	ZCS-A6_Slot2-11_1_16405.d	2	2	7	24	Carbamidomethylation; Phosphorylation (STY)	C8:Carbamidomethylation:1000.00;T11:Phosphorylation (STY):23.10	PEAKS DB
106	130	P61979	HNRPK_MOUSE	L.KKIIPTLEEGLQLPS(+79.97)PTAT.S	Y	34.68	2115.12	19	0.9	706.044	3	48.61	0.8475-0.8704	0	7	177600	ZCS-A7_Slot2-12_1_16406.d	0	0	102	120	Phosphorylation (STY)	S15:Phosphorylation (STY):7.32	PEAKS DB
106	130	P61979	HNRPK_MOUSE	L.QLPS(+79.97)PTATSQLPLESDAVEC(+57.02)L.N	Y	32.11	2335.07	21	4.8	1168.54	2	63.06	1.2249-1.2474	169.79	7	221711	ZCS-A7_Slot2-12_1_16406.d	1	1	113	133	Phosphorylation (STY); Carbamidomethylation	S4:Phosphorylation (STY):0.00;C20:Carbamidomethylation:1000.00	PEAKS DB
125	151	Q9WVM1	RGAP1_MOUSE	L.SDIS(+79.97)FDKTDESLDW.D	Y	61.67	1736.68	14	1	869.343	2	52.14	1.0144-1.0371	1912.4	5	204075	ZCS-A5_Slot2-10_1_16404.d	1	1	155	168	Phosphorylation (STY)	S4:Phosphorylation (STY):5.08	PEAKS DB
255	115	Q9ERG0	RGAP1_MOUSE	L.GRPAQPPNAGESPHS(+79.97)PGVEDAPIAKVGVL.A	Y	65.58	2926.43	29	0.4	976.481	3	36.3	0.9953-1.0180	14743	1	133252	ZCS-A1_Slot2-6_1_16400.d	2	2	474	502	Phosphorylation (STY)	S15:Phosphorylation (STY):47.09	PEAKS DB
255	115	Q9ERG0	RGAP1_MOUSE	F.MENGANIAEDDNHVHAQQS(+79.97)PLEPEAPGW.S	Y	64.7	3135.3	28	-3.9	1046.1	3	39.22	0.9880-1.0107	2340.7	1	148424	ZCS-A1_Slot2-6_1_16400.d	1	1	674	701	Phosphorylation (STY)	S19:Phosphorylation (STY):1000.00	PEAKS DB
255	115	Q9ERG0	RGAP1_MOUSE	F.M(+15.99)ENGANIAEDDNHVHAQQS(+79.97)PLEPEAPGW.S	Y	56.7	3151.3	28	2.5	1051.44	3	37.92	0.9926-1.0153	1962.7	1	141658	ZCS-A1_Slot2-6_1_16400.d	1	1	674	701	Oxidation (M); Phosphorylation (STY)	M1:Oxidation (M):1000.00;S19:Phosphorylation (STY):1000.00	PEAKS DB
255	115	Q9ERG0	RGAP1_MOUSE	F.M(+15.99)ENGANIAEDDNHVHAQQS(+79.97)PLEPEAPGWSGF.V	Y	48.13	3442.42	31	2.1	1148.48	3	45.4	1.0126-1.0352	961.51	1	180761	ZCS-A1_Slot2-6_1_16400.d	1	1	674	704	Oxidation (M); Phosphorylation (STY)	M1:Oxidation (M):1000.00;S19:Phosphorylation (STY):17.73	PEAKS DB
255	115	Q9ERG0	RGAP1_MOUSE	F.MENGANIAEDDNHVHAQQS(+79.97)PLEPEAPGWSGF.V	Y	42.96	3426.42	31	3.2	1143.15	3	46.36	1.0135-1.0362	429.41	1	185618	ZCS-A1_Slot2-6_1_16400.d	1	1	674	704	Phosphorylation (STY)	S19:Phosphorylation (STY):58.64	PEAKS DB
255	115	Q9ERG0	RGAP1_MOUSE	L.GRPAQPPNAGESPHS(+79.97)PGVEDAPIAK.V	Y	38.47	2558.19	25	0.7	853.732	3	20.7	0.9060-0.9288	1163.7	7	52972	ZCS-A7_Slot2-12_1_16406.d	3	3	474	498	Phosphorylation (STY)	S15:Phosphorylation (STY):22.45	PEAKS DB
255	115	Q9ERG0	RGAP1_MOUSE	L.GRPAQPPNAGESPHS(+79.97)PGVEDAPIAKVG.V	Y	37.02	2714.28	27	0.3	905.763	3	25.3	0.9389-0.9616	1700.6	1	77243	ZCS-A1_Slot2-6_1_16400.d	1	1	474	500	Phosphorylation (STY)	S15:Phosphorylation (STY):16.66	PEAKS DB
196	71	Q60598	SRC8_MOUSE	K.KQTPPAS(+79.97)PSPQPIEDRPPS(+79.97)SPIYEDAAPF.K	Y	33.44	3278.46	29	-2.8	1093.82	3	48.79	1.0017-1.0244	384.67	1	198276	ZCS-A1_Slot2-6_1_16400.d	1	1	399	427	Phosphorylation (STY)	S7:Phosphorylation (STY):0.00;S19:Phosphorylation (STY):0.00	PEAKS DB
246	851	P47955	RLA1_MOUSE	S.TAAAPAEEKKVEAKKEES(+79.97)EES(+79.97)EDDM(+15.99)GF.G	Y	42.78	3130.26	27	2	1044.42	3	18.22	0.9735-0.9962	15594	4	46748	ZCS-A4_Slot2-9_1_16403.d	1	1	84	110	Phosphorylation (STY); Oxidation (M)	S18:Phosphorylation (STY):42.74;S21:Phosphorylation (STY):53.37;M25:Oxidation (M):1000.00	PEAKS DB
246	851	P47955	RLA1_MOUSE	A.AAPAEEKKVEAKKEESEES(+79.97)EDDM(+15.99)GF.G	Y	40.77	2878.21	25	0.8	960.405	3	15.02	0.9580-0.9807	6195.4	4	31043	ZCS-A4_Slot2-9_1_16403.d	1	1	86	110	Phosphorylation (STY); Oxidation (M)	S19:Phosphorylation (STY):0.00;M23:Oxidation (M):1000.00	PEAKS DB
246	851	P47955	RLA1_MOUSE	S.TAAAPAEEKKVEAKKEES(+79.97)EESEDDM(+15.99)GF.G	Y	38.72	3050.29	27	0	1017.77	3	16.46	0.9935-1.0162	10050	4	37998	ZCS-A4_Slot2-9_1_16403.d	1	1	84	110	Phosphorylation (STY); Oxidation (M)	S18:Phosphorylation (STY):3.64;M25:Oxidation (M):1000.00	PEAKS DB
246	851	P47955	RLA1_MOUSE	A.AAPAEEKKVEAKKEES(+79.97)EES(+79.97)EDDM(+15.99)GF.G	Y	37.1	2958.18	25	-0.7	987.059	3	16.71	0.9507-0.9735	5831.5	4	39500	ZCS-A4_Slot2-9_1_16403.d	1	1	86	110	Phosphorylation (STY); Oxidation (M)	S16:Phosphorylation (STY):1000.00;S19:Phosphorylation (STY):1000.00;M23:Oxidation (M):1000.00	PEAKS DB
267	445	Q61937	NPM_MOUSE	L.VAVEEDAES(+79.97)EDEDEEDVKLL.G	Y	77.02	2341.96	20	-0.3	1171.98	2	45.94	1.1790-1.2015	37677	2	183099	ZCS-A2_Slot2-7_1_16401.d	2	2	117	136	Phosphorylation (STY)	S9:Phosphorylation (STY):1000.00	PEAKS DB
397	251	P57776	EF1D_MOUSE	M.RQVEPPTKKGATPAEDDEDKDIDLFGS(+79.97)DEEEEDKEAARL.R	Y	47.17	4452.01	39	-0.2	891.405	5	31.28	1.0389-1.0615	1641.6	2	107307	ZCS-A2_Slot2-7_1_16401.d	1	1	136	174	Phosphorylation (STY)	S27:Phosphorylation (STY):25.39	PEAKS DB
224	177	P35486	ODPA_MOUSE	Y.RYHGHS(+79.97)M(+15.99)SDPGVSY.R	Y	52.51	1687.64	14	0.6	844.826	2	12.12	0.9962-1.0189	4052.1	2	16036	ZCS-A2_Slot2-7_1_16401.d	2	2	288	301	Phosphorylation (STY); Oxidation (M)	S6:Phosphorylation (STY):10.42;M7:Oxidation (M):1000.00	PEAKS DB
224	177	P35486	ODPA_MOUSE	Y.RYHGHS(+79.97)MSDPGVSY.R	Y	36.53	1671.65	14	0.1	836.828	2	16.12	1.0053-1.0280	512.89	2	34701	ZCS-A2_Slot2-7_1_16401.d	1	1	288	301	Phosphorylation (STY)	S6:Phosphorylation (STY):0.00	PEAKS DB
221	579	P18760	COF1_MOUSE	M.A(+42.01)S(+79.97)GVAVSDGVIKVF.N	Y	72.19	1469.72	14	0.8	735.861	2	65.02	1.0235-1.0461	9032.9	4	282829	ZCS-A4_Slot2-9_1_16403.d	1	1	2	15	Acetylation (Protein N-term); Phosphorylation (STY)	A1:Acetylation (Protein N-term):1000.00;S2:Phosphorylation (STY):107.29	PEAKS DB
256	149	Q8BH64	EHD2_MOUSE	F.VERGPDEAIEDGEEGS(+79.97)EDDAEW.V	Y	59.86	2512.94	22	-4.3	1257.46	2	39.17	1.2069-1.2294	2274.2	7	136409	ZCS-A7_Slot2-12_1_16406.d	1	1	423	444	Phosphorylation (STY)	S16:Phosphorylation (STY):1000.00	PEAKS DB
325	380	Q3UJU9	RMD3_MOUSE	F.ARERSDS(+79.97)TGSSSVY.F	Y	47.57	1580.65	14	-0.1	791.325	2	11.39	0.9744-0.9971	3208.8	7	11977	ZCS-A7_Slot2-12_1_16406.d	1	1	145	158	Phosphorylation (STY)	S7:Phosphorylation (STY):20.00	PEAKS DB
171	171	Q9DBG3	AP2B1_MOUSE	F.APS(+79.97)PTPAVVSSGLNDLF.E	Y	60.75	1750.82	17	1.1	876.413	2	65.82	1.0769-1.0996	7167.4	1	278330	ZCS-A1_Slot2-6_1_16400.d	1	1	678	694	Phosphorylation (STY)	S3:Phosphorylation (STY):5.47	PEAKS DB
286	167	Q6NZJ6	IF4G1_MOUSE	W.LREAEDEES(+79.97)DHN	Y	38.26	1522.56	12	0.5	762.281	2	9.7	0.9689-0.9917	613.04	8	4726	ZCS-A8_Slot2-13_1_16407.d	1	1	1589	1600	Phosphorylation (STY)	S9:Phosphorylation (STY):1000.00	PEAKS DB
173	586	Q9CR35	CTRB1_MOUSE	G.ASGVSS(+79.97)C(+57.02)MGDSGGPL.V	N	46.95	1460.53	15	-5.4	731.264	2	21.36	0.9398-0.9625	4188.6	8	51844	ZCS-A8_Slot2-13_1_16407.d	1	1	203	217	Phosphorylation (STY); Carbamidomethylation	S6:Phosphorylation (STY):0.00;C7:Carbamidomethylation:1000.00	PEAKS DB
173	586	Q9CR35	CTRB1_MOUSE	G.ASGVS(+79.97)SC(+57.02)MGDSGGPL.V	N	44.05	1460.53	15	-4.9	731.264	2	21.24	0.9425-0.9653	7174.5	7	55190	ZCS-A7_Slot2-12_1_16406.d	1	1	203	217	Phosphorylation (STY); Carbamidomethylation	S5:Phosphorylation (STY):0.00;C7:Carbamidomethylation:1000.00	PEAKS DB
173	586	Q9CR35	CTRB1_MOUSE	G.GSLIS(+79.97)ENWVVTAAHC(+57.02)GVKTTDVVVAGEF.D	Y	43.17	3025.43	28	-3.1	1009.47	3	44.68	1.0643-1.0869	3064.8	1	176781	ZCS-A1_Slot2-6_1_16400.d	1	1	62	89	Phosphorylation (STY); Carbamidomethylation	S5:Phosphorylation (STY):2.41;C15:Carbamidomethylation:1000.00	PEAKS DB
173	586	Q9CR35	CTRB1_MOUSE	G.ASGVSS(+79.97)C(+57.02)M(+15.99)GDSGGPL.V	N	41.43	1476.53	15	-4.9	739.262	2	15.01	0.9288-0.9516	24654	8	26008	ZCS-A8_Slot2-13_1_16407.d	2	2	203	217	Phosphorylation (STY); Carbamidomethylation; Oxidation (M)	S6:Phosphorylation (STY):12.28;C7:Carbamidomethylation:1000.00;M8:Oxidation (M):1000.00	PEAKS DB
173	586	Q9CR35	CTRB1_MOUSE	G.ASGVS(+79.97)SC(+57.02)M(+15.99)GDSGGPL.V	N	40.79	1476.53	15	-4.9	739.262	2	15.01	0.9297-0.9525	18745	8	25902	ZCS-A8_Slot2-13_1_16407.d	2	2	203	217	Phosphorylation (STY); Carbamidomethylation; Oxidation (M)	S5:Phosphorylation (STY):4.05;C7:Carbamidomethylation:1000.00;M8:Oxidation (M):1000.00	PEAKS DB
481	272	Q9CQC6	5MP2_MOUSE	W.LKNAEEES(+79.97)ESEAEEGD	Y	60.16	1844.68	16	0.7	923.345	2	14.21	1.0389-1.0615	500.61	2	25989	ZCS-A2_Slot2-7_1_16401.d	1	1	404	419	Phosphorylation (STY)	S8:Phosphorylation (STY):14.63	PEAKS DB
342	188	Q61595	KTN1_MOUSE	L.RES(+79.97)DSEHVPRDF.K	Y	38.5	1552.63	12	0	518.547	3	17.35	0.7668-0.7898	216.19	4	42672	ZCS-A4_Slot2-9_1_16403.d	1	1	73	84	Phosphorylation (STY)	S3:Phosphorylation (STY):11.10	PEAKS DB
300	217	O35643	AP1B1_MOUSE	S.PNQTVEIS(+79.97)LPL.N	Y	32.16	1289.63	11	-0.9	645.816	2	34.59	0.9179-0.9407	98510	4	128767	ZCS-A4_Slot2-9_1_16403.d	1	1	784	794	Phosphorylation (STY)	S8:Phosphorylation (STY):67.69	PEAKS DB
522	233	Q5SXY1	CYTSB_MOUSE	F.KSSKGSPT(+79.97)GSSPNNASEL.S	Y	45.84	1826.8	18	1	914.406	2	13.46	1.0688-1.0914	855.74	1	21845	ZCS-A1_Slot2-6_1_16400.d	1	1	350	367	Phosphorylation (STY)	T8:Phosphorylation (STY):7.32	PEAKS DB
471	657	Q80WJ7	LYRIC_MOUSE	L.KSQEPISNDQKVS(+79.97)DDDKEKGEGALPTGK.S	Y	34.94	3079.43	28	2.5	770.864	4	15.18	0.9188-0.9416	445.94	2	30523	ZCS-A2_Slot2-7_1_16401.d	1	1	411	438	Phosphorylation (STY)	S13:Phosphorylation (STY):22.09	PEAKS DB
297	1019	P43276	H15_MOUSE	M.S(+42.01)ETAPAETAAPAPVEKS(+79.97)PAKKK.T	Y	37.29	2329.16	22	1.6	777.389	3	17.38	0.9398-0.9625	5440.3	3	33776	ZCS-A3_Slot2-8_1_16402.d	2	2	2	23	Acetylation (Protein N-term); Phosphorylation (STY)	S1:Acetylation (Protein N-term):1000.00;S17:Phosphorylation (STY):62.82	PEAKS DB
317	339	P50136	ODBA_MOUSE	Y.RIGHHS(+79.97)TSDDSSAY.R	Y	37.07	1611.63	14	0.5	806.817	2	9.63	0.9789-1.0017	521.74	9	4401	ZCS-A9_Slot2-14_1_16408.d	1	1	329	342	Phosphorylation (STY)	S6:Phosphorylation (STY):0.00	PEAKS DB
317	339	P50136	ODBA_MOUSE	Y.RIGHHSTS(+79.97)DDSSAY.R	Y	32.82	1611.63	14	1.6	538.215	3	9.62	0.7254-0.7484	962.09	9	4377	ZCS-A9_Slot2-14_1_16408.d	1	1	329	342	Phosphorylation (STY)	S8:Phosphorylation (STY):0.00	PEAKS DB
470	649	P97855	G3BP1_MOUSE	Q.KST(+79.97)SPAPADVAPAQEDL.R	Y	53.49	1775.8	17	-0.7	888.899	2	32.73	1.0788-1.1014	2267.8	7	106406	ZCS-A7_Slot2-12_1_16406.d	1	1	228	244	Phosphorylation (STY)	T3:Phosphorylation (STY):0.00	PEAKS DB
470	649	P97855	G3BP1_MOUSE	F.VTEPQEESEEEVEEPEERQQT(+79.97)PEVVPDDSGTF.Y	Y	39.13	3753.56	32	8.3	1252.19	3	42.26	1.0778-1.1005	0	7	150157	ZCS-A7_Slot2-12_1_16406.d	0	0	142	173	Phosphorylation (STY)	T21:Phosphorylation (STY):27.74	PEAKS DB
624	422	P42208	SEPT2_MOUSE	Y.HLPDAES(+79.97)DEDEDFKEQ.T	Y	53.58	1982.74	16	-2.1	992.37	2	24.58	1.1005-1.1231	5456.7	2	74462	ZCS-A2_Slot2-7_1_16401.d	1	1	212	227	Phosphorylation (STY)	S7:Phosphorylation (STY):1000.00	PEAKS DB
549	681	O70251	EF1B_MOUSE	Y.GPSSVEDTTGSGAADAKDDDDIDLFGS(+79.97)DDEEESEEAKKL.R	Y	45.84	4123.69	39	0	1375.56	3	40.66	1.1086-1.1312	12096	4	159661	ZCS-A4_Slot2-9_1_16403.d	1	1	80	118	Phosphorylation (STY)	S27:Phosphorylation (STY):6.70	PEAKS DB
549	681	O70251	EF1B_MOUSE	D.DIDLFGS(+79.97)DDEEESEEAKKL.R	Y	33.52	2247.93	19	-5.7	1124.96	2	46.48	1.1862-1.2087	0	4	189713	ZCS-A4_Slot2-9_1_16403.d	0	0	100	118	Phosphorylation (STY)	S7:Phosphorylation (STY):23.15	PEAKS DB
458	430	Q61187	TS101_MOUSE	L.VNLTGTIPVRYRGNIY(+79.97)NIPI.C	Y	33.02	2352.24	20	-5.5	785.077	3	50.45	0.8878-0.9106	13359	2	204164	ZCS-A2_Slot2-7_1_16401.d	1	1	53	72	Phosphorylation (STY)	Y16:Phosphorylation (STY):4.75	PEAKS DB
394	433	Q03145	EPHA2_MOUSE	L.RARQS(+79.97)SEDVRF.S	Y	34.52	1429.65	11	0.6	477.553	3	12.73	0.7567-0.7797	830.24	9	18621	ZCS-A9_Slot2-14_1_16408.d	1	1	567	577	Phosphorylation (STY)	S5:Phosphorylation (STY):17.01	PEAKS DB
868	2306	Q9CQS8	SC61B_MOUSE	M.PGPTPSGTNVGS(+79.97)SGRSPSKAVA.A	Y	43.26	2089.98	22	-1.4	1045.99	2	17.43	1.1610-1.1835	11798	4	42894	ZCS-A4_Slot2-9_1_16403.d	1	1	2	23	Phosphorylation (STY)	S12:Phosphorylation (STY):0.00	PEAKS DB
439	440	Q9Z0U1	ZO2_MOUSE	Y.HEAYEPDYGGGYS(+79.97)PSY.D	Y	38.39	1870.67	16	-3.7	936.333	2	34.85	1.0534-1.0760	377.17	7	116444	ZCS-A7_Slot2-12_1_16406.d	1	1	227	242	Phosphorylation (STY)	S13:Phosphorylation (STY):7.65	PEAKS DB
439	440	Q9Z0U1	ZO2_MOUSE	Y.QDTRGSYGS(+79.97)DPEEEEY.R	Y	36.77	1940.69	16	-1.1	971.347	2	23.18	1.0643-1.0869	49.412	8	59704	ZCS-A8_Slot2-13_1_16407.d	1	1	1128	1143	Phosphorylation (STY)	S9:Phosphorylation (STY):14.04	PEAKS DB
730	2183	Q9JKP5	MBNL1_MOUSE	Y.LGPVS(+79.97)PSLVPAEILPTAPM(+15.99).L	Y	35.75	1984	19	-0.2	993.001	2	66.39	1.1556-1.1781	1443.2	2	274445	ZCS-A2_Slot2-7_1_16401.d	1	1	136	154	Phosphorylation (STY); Oxidation (M)	S5:Phosphorylation (STY):5.99;M19:Oxidation (M):1000.00	PEAKS DB
834	737	P23242	CXA1_MOUSE	Y.KLVTGDRNNS(+79.97)SC(+57.02)RNY.N	Y	32.18	1862.81	15	-1.2	621.94	3	10.75	0.7953-0.8182	1714.1	2	9898	ZCS-A2_Slot2-7_1_16401.d	1	1	287	301	Phosphorylation (STY); Carbamidomethylation	S10:Phosphorylation (STY):0.00;C12:Carbamidomethylation:1000.00	PEAKS DB
1036	790	Q9CXJ1	SYEM_MOUSE	L.KKLSEGLEGAKHSS(+79.97)VMKL.L	Y	35.43	2021.04	18	1.2	674.683	3	13.35	0.8695-0.8923	3235.3	5	21495	ZCS-A5_Slot2-10_1_16404.d	1	1	470	487	Phosphorylation (STY)	S14:Phosphorylation (STY):0.00	PEAKS DB
1269	1134	Q8BHX3	BOREA_MOUSE	Y.NISINGS(+79.97)PLADSKEISL.S	Y	58.38	1836.89	17	-3.2	919.443	2	51.02	1.1032-1.1258	1796.8	2	207022	ZCS-A2_Slot2-7_1_16401.d	1	1	222	238	Phosphorylation (STY)	S7:Phosphorylation (STY):31.20	PEAKS DB
1088	1287	Q63932	MP2K2_MOUSE	L.RLKQPST(+79.97)PTRTAV	Y	37.66	1533.8	13	0.2	512.271	3	12.53	0.7852-0.8081	520.55	9	17667	ZCS-A9_Slot2-14_1_16408.d	1	1	389	401	Phosphorylation (STY)	T7:Phosphorylation (STY):8.69	PEAKS DB
1298	1576	Q921W0	CHM1A_MOUSE	L.SQLPEGASAVGESS(+79.97)VRSQEDQL.S	Y	35.2	2353.04	22	2.5	1177.53	2	35.07	1.1925-1.2150	345.42	2	126349	ZCS-A2_Slot2-7_1_16401.d	1	1	166	187	Phosphorylation (STY)	S14:Phosphorylation (STY):0.00	PEAKS DB
1175	815	Q91WK0	CHM1A_MOUSE	R.RGS(+79.97)GDTSSLIDPDTSLSEL.R	Y	44.58	2028.89	19	7.3	1015.45	2	53.99	1.1429-1.1655	2993.7	6	214831	ZCS-A6_Slot2-11_1_16405.d	1	1	109	127	Phosphorylation (STY)	S3:Phosphorylation (STY):0.00	PEAKS DB
1378	3078	P15945	K1KB5_MOUSE	G.GKDT(+79.97)C(+57.02)MGDSGGPL.I	Y	42.16	1373.5	13	-6.1	687.749	2	22.58	0.9206-0.9434	1969.1	3	54207	ZCS-A3_Slot2-8_1_16402.d	1	1	205	217	Phosphorylation (STY); Carbamidomethylation	T4:Phosphorylation (STY):61.30;C5:Carbamidomethylation:1000.00	PEAKS DB
1378	3078	P15945	K1KB5_MOUSE	D.T(+79.97)C(+57.02)MGDSGGPL.I	Y	37.79	1073.36	10	12.5	1074.37	1	28.72	1.4022-1.4244	0	8	83292	ZCS-A8_Slot2-13_1_16407.d	0	0	208	217	Phosphorylation (STY); Carbamidomethylation	T1:Phosphorylation (STY):45.16;C2:Carbamidomethylation:1000.00	PEAKS DB
1378	3078	P15945	K1KB5_MOUSE	G.GKDT(+79.97)C(+57.02)M(+15.99)GDSGGPL.I	Y	31.79	1389.49	13	-5	695.747	2	16.07	0.9215-0.9443	7972.1	3	28677	ZCS-A3_Slot2-8_1_16402.d	1	1	205	217	Phosphorylation (STY); Carbamidomethylation; Oxidation (M)	T4:Phosphorylation (STY):79.02;C5:Carbamidomethylation:1000.00;M6:Oxidation (M):1000.00	PEAKS DB
1615	2323	Q3UGC7	EI3JA_MOUSE	M.A(+42.01)AAAAAAAAAGDS(+79.97)DSW.D	Y	40.41	1497.58	16	-0.1	749.792	2	66.13	1.0824-1.1050	264.28	2	273235	ZCS-A2_Slot2-7_1_16401.d	1	1	2	17	Acetylation (Protein N-term); Phosphorylation (STY)	A1:Acetylation (Protein N-term):1000.00;S13:Phosphorylation (STY):11.10	PEAKS DB
1615	2324	Q66JS6	EI3JB_MOUSE	A.A(+42.01)AAAAAAAAAGDS(+79.97)DSW.D	Y	40.41	1497.58	16	-0.1	749.792	2	66.13	1.0824-1.1050	264.28	2	273235	ZCS-A2_Slot2-7_1_16401.d	1	1	4	19	Acetylation (Protein N-term); Phosphorylation (STY)	A1:Acetylation (Protein N-term):1000.00;S13:Phosphorylation (STY):11.10	PEAKS DB
1658	1357	Q810A7	DDX42_MOUSE	Y.IPAENS(+79.97)PTRQQF.H	Y	40.95	1466.66	12	2	734.333	2	25.33	0.9398-0.9625	1191.3	1	77409	ZCS-A1_Slot2-6_1_16400.d	1	1	91	102	Phosphorylation (STY)	S6:Phosphorylation (STY):13.67	PEAKS DB
1507	1657	Q9CY18	SNX7_MOUSE	F.LTSQTDLPS(+79.97)EEDSEEKL	Y	34.27	1999.85	17	-1	1000.92	2	33.12	1.1240-1.1465	0	7	108627	ZCS-A7_Slot2-12_1_16406.d	0	0	371	387	Phosphorylation (STY)	S9:Phosphorylation (STY):6.65	PEAKS DB
1861	1687	A2ASS6	TITIN_MOUSE	W.QVVS(+79.97)QAVARTSIKI.V	Y	42.46	1578.85	14	1.8	527.287	3	32.98	0.8228-0.8457	820.76	9	111952	ZCS-A9_Slot2-14_1_16408.d	1	1	27324	27337	Phosphorylation (STY)	S4:Phosphorylation (STY):95.35	PEAKS DB
1681	1777	P05132	KAPCA_MOUSE	W.T(+79.97)LC(+57.02)GTPEYLAPEIIL.S	Y	32.83	1768.84	15	0.8	885.42	2	66.9	1.0751-1.0978	0	4	292423	ZCS-A4_Slot2-9_1_16403.d	0	0	198	212	Phosphorylation (STY); Carbamidomethylation	T1:Phosphorylation (STY):4.08;C3:Carbamidomethylation:1000.00	PEAKS DB
1681	1808	P68181	KAPCB_MOUSE	W.T(+79.97)LC(+57.02)GTPEYLAPEIIL.S	Y	32.83	1768.84	15	0.8	885.42	2	66.9	1.0751-1.0978	0	4	292423	ZCS-A4_Slot2-9_1_16403.d	0	0	198	212	Phosphorylation (STY); Carbamidomethylation	T1:Phosphorylation (STY):4.08;C3:Carbamidomethylation:1000.00	PEAKS DB
2050	3170	Q91WL0	ES8L3_MOUSE	F.STVTVRTLGS(+79.97)LMGSQLL.H	Y	46.32	1841.93	17	9.5	921.976	2	49.2	1.1104-1.1330	81474	5	190535	ZCS-A5_Slot2-10_1_16404.d	1	1	551	567	Phosphorylation (STY)	S10:Phosphorylation (STY):12.33	PEAKS DB
2050	3170	Q91WL0	ES8L3_MOUSE	F.STVTVRT(+79.97)LGSLMGSQLL.H	Y	35.02	1841.93	17	9.5	921.976	2	49.2	1.1014-1.1240	81474	5	190281	ZCS-A5_Slot2-10_1_16404.d	1	1	551	567	Phosphorylation (STY)	T7:Phosphorylation (STY):3.29	PEAKS DB
