# Supplementary material for: AMPK targets PDZD8 to trigger carbon source shift from glucose to glutamine
Source: Cell Res. 2024 Jun 19;34(10):683–706. doi: 10.1038/s41422-024-00985-6 (PMC11442470; doi:10.1038/s41422-024-00985-6)
Supplement: Supplementary file 10 — Supplementary information, Table S2 [file 41422_2024_985_MOESM10_ESM.xlsx]

## Sheet: Legends
Supplementary information, Table S2. Km and kcat values for GLS1 enzymatic reactions.

## Sheet: Km and Kcat of GLS1 (Fig. 3e&h)
	without Pi			with 20 mM Pi
KGA	+ PDZD8	+ PDZD8T527E	+ PDZD8T527D	+ PDZD8	+ PDZD8T527E	+ PDZD8T527D
kcat	8.172±0.814	8.652±0.817	8.147±0.83	7.9±0.771	8.497±0.796	8.596±1.571
Km	17.02±3.82	10.96±2.731	20.22±4.42	10.92±2.136	3.971±1.05	12.81±4.331
	without Pi			with 20 mM Pi
GAC	+ PDZD8	+ PDZD8T527E	+ PDZD8T527D	+ PDZD8	+ PDZD8T527E	+ PDZD8T527D
kcat	8.26±0.696	9.143±0.929	8.82±1.222	7.687±1.814	10.14±1.003	7.835±1.389
Km	24.18±4.14	20.65±4.46	27.35±7.33	15.11±6.231	4.072±1.135	12.22±4.114

## Sheet: Km and Kcat of GLS1 (others)
	without Pi							with 20 mM Pi
KGA	mock	+ PDZD8-CT	+ PDZD8	+ p-T527-PDZD8	+ AMPK-KD	+ PDZD8T527A	+ AMPK-KD + PDZD8T527A	mock	+ PDZD8-CT	+ PDZD8	+ p-T527-PDZD8	+ AMPK-KD	+ PDZD8T527A	AMPK-KD + PDZD8T527A
kcat	5.996±0.2621	6.255±0.218	5.672±0.2492	5.317±0.1015	6.096±0.2245	5.985±0.1118	6.164±0.3155	7.636±0.2752	8.779±0.431	6.739±0.2387	8.808±0.1461	6.684±0.1997	5.986±0.08531	5.724±0.1658
Km	14.63±1.581	8.042±0.8731	13.21±1.489	6.081±0.4075	15.66±1.392	7.124±0.436	7.943±1.273	7.3±0.629	5.745±0.74	6.016±0.5492	3.46±0.1835	4.903±0.4089	3.811±0.1672	3.582±0.3273
	without Pi							with 20 mM Pi
KGA-33A	+ PDZD8	+ p-T527-PDZD8						+ PDZD8	+ p-T527-PDZD8
kcat	8.736±0.1416	8.748±0.3817						11.3±0.4774	11.65±0.4464
Km	11.9±0.5147	11.56±1.361						6.88±0.7108	7.303±0.6692
	without Pi							with 20 mM Pi
GAC	mock	+ PDZD8-CT	+ PDZD8	+ p-T527-PDZD8	+ AMPK-KD	+ PDZD8T527A	+ AMPK-KD + PDZD8T527A	mock	+ PDZD8-CT	+ PDZD8	+ p-T527-PDZD8	+ AMPK-KD	+ PDZD8T527A	AMPK-KD + PDZD8T527A
kcat	6.498±0.2737	7.794±0.296	6.791±0.227	6.79±0.2448	6.895±0.2661	5.392±0.1998	5.402±0.1894	7.204±0.2319	9.13±0.2772	8.069±0.3767	9.007±0.1912	6.426±0.4118	6.151±0.198	6.019±0.2012
Km	17.32±1.699	12.15±1.222	14.86±1.221	8.762±0.9499	17.89±1.59	9.033±0.9943	8.649±0.9167	6.232±0.5099	4.329±0.3794	8.682±0.9065	3.915±0.2531	4.8±0.8656	4.029±0.3907	3.459±0.3696
	without Pi							with 20 mM Pi
GAC-33A	+ PDZD8	+ p-T527-PDZD8						+ PDZD8	+ p-T527-PDZD8
kcat	8.158±0.2887	8.121±0.2823						12.38±0.4063	12.09±0.4918
Km	12.48±1.157	12.16±1.119						8.976±0.6502	8.919±0.8032
